# Supplementary material for: Genome-wide association analysis of heifer livability and early first calving in Holstein cattle
Source: BMC Genomics. 2023 Oct 21;24:628. doi: 10.1186/s12864-023-09736-0 (PMC10590504; doi:10.1186/s12864-023-09736-0)
Supplement: Supplementary file 1 — Supplementary Material 1 [file 12864_2023_9736_MOESM1_ESM.xlsx]

## Sheet: Table S1-CL
Table S1. Genes that contain or are located near important SNPs (CL, 3,649,734 animals)
Chr	SNP position	SNP	Gene start	Gene end	Ensembl gene	Symbol gene				means these genes are in the top GO terms
5	102805184	BovineHD0500029553	102509773	102512121	ENSBTAG00000048708					means these genes are nearby the top SNP
5	102805184	BovineHD0500029553	102559628	102562130	ENSBTAG00000052270
5	102805184	BovineHD0500029553	102892712	102893341	ENSBTAG00000050301
5	102805184	BovineHD0500029553	102975552	102976160	ENSBTAG00000051940
5	102805184	BovineHD0500029553	102565488	102615132	ENSBTAG00000052511
5	102805184	BovineHD0500029553	102768087	102819373	ENSBTAG00000049861	WC1
5	102805184	BovineHD0500029553	102831822	102863546	ENSBTAG00000039256
5	102805184	BovineHD0500029553	102915951	103003566	ENSBTAG00000050749
5	102805184	BovineHD0500029553	103177675	103195053	ENSBTAG00000010490	PEX5
5	102805184	BovineHD0500029553	103220647	103250646	ENSBTAG00000008129	CLSTN3
5	102805184	BovineHD0500029553	103251544	103258418	ENSBTAG00000008127	RBP5
5	102805184	BovineHD0500029553	102477517	102503677	ENSBTAG00000024318
5	102805184	BovineHD0500029553	102627214	102694488	ENSBTAG00000050603	WC1.3
5	102805184	BovineHD0500029553	103022590	103086215	ENSBTAG00000054245	CD163L1
5	102805184	BovineHD0500029553	103273388	103298036	ENSBTAG00000016204	C1RL
8	101970883	BovineHD0800030830	101605921	101606027	ENSBTAG00000052536	U6
8	101970883	BovineHD0800030830	102289696	102300174	ENSBTAG00000045868	ZFP37
8	101970883	BovineHD0800030830	102312824	102314098	ENSBTAG00000055266
8	101970883	BovineHD0800030830	102402632	102411013	ENSBTAG00000005115	SLC31A2
8	101970883	BovineHD0800030830	101747810	101808119	ENSBTAG00000031295	HSDL2
8	101970883	BovineHD0800030830	102117909	102129395	ENSBTAG00000013670	SLC46A2
8	101970883	BovineHD0800030830	102130344	102179262	ENSBTAG00000051753
8	101970883	BovineHD0800030830	102202002	102207049	ENSBTAG00000018481
8	101970883	BovineHD0800030830	102413489	102470040	ENSBTAG00000005116	FKBP15
8	101970883	BovineHD0800030830	101464304	101594549	ENSBTAG00000004813	SUSD1
8	101970883	BovineHD0800030830	101814684	101938599	ENSBTAG00000016259	KIAA1958
8	101970883	BovineHD0800030830	101964109	101990100	ENSBTAG00000019275	INIP
8	101970883	BovineHD0800030830	102004576	102108791	ENSBTAG00000044070	SNX30
8	101970883	BovineHD0800030830	102232455	102238718	ENSBTAG00000047990
8	101970883	BovineHD0800030830	102470399	102504614	ENSBTAG00000021678	SLC31A1
8	101970883	BovineHD0800030830	101635405	101722064	ENSBTAG00000016750	PTBP3
8	101970883	BovineHD0800030830	101688282	101721968	ENSBTAG00000038335
14	5880036	Hapmap25183-BTC-049425	6285872	6285995	ENSBTAG00000045100
14	23060870	BovineHD1400007185	23278316	23279689	ENSBTAG00000019147	RPS20
14	23060870	BovineHD1400007185	23279020	23279086	ENSBTAG00000045097
14	23060870	BovineHD1400007185	23293767	23293930	ENSBTAG00000028889	U1
14	23060870	BovineHD1400007185	23299177	23300199	ENSBTAG00000019145	MOS
14	23060870	BovineHD1400007185	23070145	23095949	ENSBTAG00000005898	TGS1
14	23060870	BovineHD1400007185	23376061	23383133	ENSBTAG00000049910	CHCHD7
14	23060870	BovineHD1400007185	23395823	23397050	ENSBTAG00000054153
14	23060870	BovineHD1400007185	23428404	23441042	ENSBTAG00000018570	SDR16C5
14	23060870	BovineHD1400007185	23475942	23502005	ENSBTAG00000040321	SDR16C6
14	23060870	BovineHD1400007185	23542370	23546868	ENSBTAG00000004924	PENK
14	23060870	BovineHD1400007185	22640221	22953771	ENSBTAG00000044050	XKR4
14	23060870	BovineHD1400007185	23134995	23244752	ENSBTAG00000020034	LYN
14	23060870	BovineHD1400007185	23330541	23375751	ENSBTAG00000004022	PLAG1
14	23060870	BovineHD1400007185	23034280	23070124	ENSBTAG00000005893	TMEM68
14	23389588	BovineHD1400007271	23278316	23279689	ENSBTAG00000019147	RPS20
14	23389588	BovineHD1400007271	23279020	23279086	ENSBTAG00000045097
14	23389588	BovineHD1400007271	23293767	23293930	ENSBTAG00000028889	U1
14	23389588	BovineHD1400007271	23299177	23300199	ENSBTAG00000019145	MOS
14	23389588	BovineHD1400007271	23815505	23815599	ENSBTAG00000043923	U6
14	23389588	BovineHD1400007271	23070145	23095949	ENSBTAG00000005898	TGS1
14	23389588	BovineHD1400007271	23376061	23383133	ENSBTAG00000049910	CHCHD7
14	23389588	BovineHD1400007271	23395823	23397050	ENSBTAG00000054153
14	23389588	BovineHD1400007271	23428404	23441042	ENSBTAG00000018570	SDR16C5
14	23389588	BovineHD1400007271	23475942	23502005	ENSBTAG00000040321	SDR16C6
14	23389588	BovineHD1400007271	23542370	23546868	ENSBTAG00000004924	PENK
14	23389588	BovineHD1400007271	23867153	23883121	ENSBTAG00000015637	BPNT2
14	23389588	BovineHD1400007271	22640221	22953771	ENSBTAG00000044050	XKR4
14	23389588	BovineHD1400007271	23134995	23244752	ENSBTAG00000020034	LYN
14	23389588	BovineHD1400007271	23330541	23375751	ENSBTAG00000004022	PLAG1
14	23389588	BovineHD1400007271	23034280	23070124	ENSBTAG00000005893	TMEM68
14	36267667	BTA-107899-no-rs	36050473	36050543	ENSBTAG00000054013	bta-mir-1603
14	36267667	BTA-107899-no-rs	36374391	36374498	ENSBTAG00000043614	U6
14	36267667	BTA-107899-no-rs	36492041	36496813	ENSBTAG00000048369
14	36267667	BTA-107899-no-rs	36623520	36627029	ENSBTAG00000020139	RPL7
14	36267667	BTA-107899-no-rs	36382236	36425376	ENSBTAG00000032982	TERF1
14	36267667	BTA-107899-no-rs	36588567	36605837	ENSBTAG00000049035	C8orf89
14	36267667	BTA-107899-no-rs	36628450	36655314	ENSBTAG00000020143	RDH10
14	36267667	BTA-107899-no-rs	35905091	36335697	ENSBTAG00000040496	KCNB2
14	36267667	BTA-107899-no-rs	36436043	36467110	ENSBTAG00000017249	SBSPON
14	36267667	BTA-107899-no-rs	36760791	37064486	ENSBTAG00000002076	STAU2
18	23555637	BovineHD1800007256	23189389	23193138	ENSBTAG00000054639
18	23555637	BovineHD1800007256	23234761	23240750	ENSBTAG00000004838	IRX5
18	23555637	BovineHD1800007256	23827050	23827156	ENSBTAG00000051128	U6
18	23555637	BovineHD1800007256	23935627	23936259	ENSBTAG00000032702
18	23555637	BovineHD1800007256	24023262	24026381	ENSBTAG00000054808	MT1A
18	23555637	BovineHD1800007256	24029352	24032186	ENSBTAG00000038706	MT1E
18	23555637	BovineHD1800007256	24042348	24043480	ENSBTAG00000023659	MT2A
18	23555637	BovineHD1800007256	23606056	23612021	ENSBTAG00000016407	IRX6
18	23555637	BovineHD1800007256	23752891	23780118	ENSBTAG00000019267	MMP2
18	23555637	BovineHD1800007256	23786207	23854907	ENSBTAG00000019272	LPCAT2
18	23555637	BovineHD1800007256	23875374	23939382	ENSBTAG00000003353	SLC6A2
18	23555637	BovineHD1800007256	23948128	23975139	ENSBTAG00000011021	CES1
18	23555637	BovineHD1800007256	24034444	24035790	ENSBTAG00000001595	MT1E
18	23555637	BovineHD1800007256	24051082	24052904	ENSBTAG00000016886	MT3
18	23555637	BovineHD1800007256	23983413	24015657	ENSBTAG00000001851
22	5061438	ARS-BFGL-NGS-100995	5283017	5283123	ENSBTAG00000042079	U6
22	5061438	ARS-BFGL-NGS-100995	5091037	5184321	ENSBTAG00000019832	TGFBR2
22	5061438	ARS-BFGL-NGS-100995	3856819	4651964	ENSBTAG00000044062	RBMS3
22	5061438	ARS-BFGL-NGS-100995	5209250	5403422	ENSBTAG00000007131	GADL1
23	20146079	BovineHD2300005239	19841189	19841295	ENSBTAG00000052219	U6
23	20146079	BovineHD2300005239	19910664	19922053	ENSBTAG00000009978	TDRD6
23	20146079	BovineHD2300005239	19878544	19900772	ENSBTAG00000016302	SLC25A27
23	20146079	BovineHD2300005239	19924777	19963342	ENSBTAG00000019315	PLA2G7
23	20146079	BovineHD2300005239	19970227	19984806	ENSBTAG00000047009	ANKRD66
23	20146079	BovineHD2300005239	20023407	20049421	ENSBTAG00000004345	MEP1A
23	20146079	BovineHD2300005239	20061552	20136992	ENSBTAG00000004347	ADGRF5
23	20146079	BovineHD2300005239	20213988	20258614	ENSBTAG00000021609	ADGRF1
23	20146079	BovineHD2300005239	20602899	20689496	ENSBTAG00000000322	CD2AP
23	20146079	BovineHD2300005239	19452882	19685336	ENSBTAG00000009302	RCAN2
23	20146079	BovineHD2300005239	19743358	19878413	ENSBTAG00000003632	CYP39A1
23	20146079	BovineHD2300005239	20418222	20482057	ENSBTAG00000020054	TNFRSF21
24	20681407	BTA-57516-no-rs	20762452	20762564	ENSBTAG00000036732	5S_rRNA
24	20681407	BTA-57516-no-rs	20840693	20840799	ENSBTAG00000042194	U6
24	20681407	BTA-57516-no-rs	21138256	21146253	ENSBTAG00000011622	C24H18orf21
24	20681407	BTA-57516-no-rs	21148876	21149179	ENSBTAG00000049767
24	20681407	BTA-57516-no-rs	21162640	21166170	ENSBTAG00000052576
24	20681407	BTA-57516-no-rs	20199491	20261580	ENSBTAG00000048612
24	20681407	BTA-57516-no-rs	20888057	20946894	ENSBTAG00000012252	MOCOS
24	20681407	BTA-57516-no-rs	21007215	21026670	ENSBTAG00000000998	SLC39A6
24	20681407	BTA-57516-no-rs	21172635	21199207	ENSBTAG00000048349
24	20681407	BTA-57516-no-rs	20261673	20326422	ENSBTAG00000021583	TPGS2
24	20681407	BTA-57516-no-rs	20336299	20858181	ENSBTAG00000021581	FHOD3
24	20681407	BTA-57516-no-rs	21051655	21117141	ENSBTAG00000005497	RPRD1A
24	20681407	BTA-57516-no-rs	20958748	21006451	ENSBTAG00000018954	ELP2
27	10675111	BovineHD2700002926	10396247	10396369	ENSBTAG00000042110	SNORD22

## Sheet: Table S2-CL
Table S2. GO terms based on the genes of Table S1 (CL, 3,649,734 animals)
#Term	ID	P-Value	Corrected P-Value	Input
Mineral absorption	bta04978	3.79384e-05	0.014065	ENSBTAG00000001595|ENSBTAG00000038706|ENSBTAG00000021678|ENSBTAG00000023659
cellular zinc ion homeostasis	GO:0006882	6.01068e-05	0.014065	ENSBTAG00000016886|ENSBTAG00000000998|ENSBTAG00000023659
detoxification of copper ion	GO:0010273	0.000305567	0.0436049	ENSBTAG00000016886|ENSBTAG00000023659
energy reserve metabolic process	GO:0006112	0.000521216	0.0436049	ENSBTAG00000004347|ENSBTAG00000016886
cholesterol catabolic process	GO:0006707	0.000521216	0.0436049	ENSBTAG00000003632|ENSBTAG00000016886
sterol esterase activity	GO:0004771	0.000792333	0.0436049	ENSBTAG00000001851|ENSBTAG00000011021
gonad development	GO:0008406	0.000792333	0.0436049	ENSBTAG00000020143|ENSBTAG00000004838
cellular copper ion homeostasis	GO:0006878	0.000792333	0.0436049	ENSBTAG00000005115|ENSBTAG00000021678
neuronal cell body membrane	GO:0032809	0.000948428	0.0436049	ENSBTAG00000040496|ENSBTAG00000003353
cellular response to zinc ion	GO:0071294	0.000948428	0.0436049	ENSBTAG00000016886|ENSBTAG00000023659
cell development	GO:0048468	0.00111807	0.0436049	ENSBTAG00000010490|ENSBTAG00000004838
cellular response to copper ion	GO:0071280	0.00111807	0.0436049	ENSBTAG00000016886|ENSBTAG00000023659
lipid droplet	GO:0005811	0.00146494	0.0527378	ENSBTAG00000020143|ENSBTAG00000040321|ENSBTAG00000019272
carboxylic ester hydrolase activity	GO:0052689	0.00170728	0.0532672	ENSBTAG00000001851|ENSBTAG00000011021
small molecule binding	GO:0036094	0.00170728	0.0532672	ENSBTAG00000018481|ENSBTAG00000047990
cellular response to cadmium ion	GO:0071276	0.0019301	0.0564554	ENSBTAG00000016886|ENSBTAG00000023659
triglyceride lipase activity	GO:0004806	0.00267637	0.0708398	ENSBTAG00000001851|ENSBTAG00000011021
lipid catabolic process	GO:0016042	0.00272461	0.0708398	ENSBTAG00000001851|ENSBTAG00000019315|ENSBTAG00000011021
oxidoreductase activity, acting on the CH-OH group of donors, NAD or NADP as acceptor	GO:0016616	0.00295074	0.0726813	ENSBTAG00000020143|ENSBTAG00000040321
RNA polymerase II complex binding	GO:0000993	0.00485883	0.113697	ENSBTAG00000005497|ENSBTAG00000018954
embryonic cranial skeleton morphogenesis	GO:0048701	0.00559231	0.124629	ENSBTAG00000004838|ENSBTAG00000019832
Ether lipid metabolism	bta00565	0.0142399	0.162158	ENSBTAG00000019315|ENSBTAG00000019272
pyridoxal phosphate binding	GO:0030170	0.0185272	0.162158	ENSBTAG00000007131|ENSBTAG00000012252
Retinol metabolism	bta00830	0.0198403	0.162158	ENSBTAG00000020143|ENSBTAG00000018570
SH3 domain binding	GO:0017124	0.0218809	0.162158	ENSBTAG00000020034|ENSBTAG00000000322
meiotic telomere clustering	GO:0045141	0.0229868	0.162158	ENSBTAG00000032982
molybdenum ion binding	GO:0030151	0.0229868	0.162158	ENSBTAG00000012252
bud elongation involved in lung branching	GO:0060449	0.0229868	0.162158	ENSBTAG00000020143
zinc ion import across plasma membrane	GO:0071578	0.0229868	0.162158	ENSBTAG00000000998
tissue remodeling	GO:0048771	0.0229868	0.162158	ENSBTAG00000019267
phosphatidylcholine acyl-chain remodeling	GO:0036151	0.0229868	0.162158	ENSBTAG00000019272
regulation of calcineurin-NFAT signaling cascade	GO:0070884	0.0229868	0.162158	ENSBTAG00000009302
negative regulation of transforming growth factor beta1 production	GO:0032911	0.0229868	0.162158	ENSBTAG00000000322
monoamine transport	GO:0015844	0.0229868	0.162158	ENSBTAG00000003353
zinc ion transport	GO:0006829	0.0229868	0.162158	ENSBTAG00000016886
shelterin complex	GO:0070187	0.0229868	0.162158	ENSBTAG00000032982
telomerase activity	GO:0003720	0.0229868	0.162158	ENSBTAG00000032982
peroxisome	GO:0005777	0.0240047	0.162158	ENSBTAG00000010490|ENSBTAG00000031295
negative regulation of small GTPase mediated signal transduction	GO:0051058	0.0267671	0.162158	ENSBTAG00000000322
regulation of receptor signaling pathway via JAK-STAT	GO:0046425	0.0267671	0.162158	ENSBTAG00000018954
B cell apoptotic process	GO:0001783	0.0267671	0.162158	ENSBTAG00000020054
negative regulation of macrophage activation	GO:0043031	0.0267671	0.162158	ENSBTAG00000004347
blood vessel maturation	GO:0001955	0.0267671	0.162158	ENSBTAG00000019267
pharyngeal arch artery morphogenesis	GO:0061626	0.0267671	0.162158	ENSBTAG00000004347
regulation of mast cell degranulation	GO:0043304	0.0267671	0.162158	ENSBTAG00000020034
nose development	GO:0043584	0.0267671	0.162158	ENSBTAG00000020143
NADP-retinol dehydrogenase activity	GO:0052650	0.0267671	0.162158	ENSBTAG00000020143
prostate gland growth	GO:0060736	0.0267671	0.162158	ENSBTAG00000004022
bone trabecula formation	GO:0060346	0.0267671	0.162158	ENSBTAG00000019267
lipid oxidation	GO:0034440	0.0267671	0.162158	ENSBTAG00000019315
gland morphogenesis	GO:0022612	0.0267671	0.162158	ENSBTAG00000004022
positive regulation of glial cell proliferation	GO:0060252	0.0267671	0.162158	ENSBTAG00000004022
telomeric D-loop disassembly	GO:0061820	0.0267671	0.162158	ENSBTAG00000032982
retinal binding	GO:0016918	0.0305329	0.162158	ENSBTAG00000008127
negative regulation of T cell apoptotic process	GO:0070233	0.0305329	0.162158	ENSBTAG00000013670
meiotic spindle organization	GO:0000212	0.0305329	0.162158	ENSBTAG00000019145
trachea formation	GO:0060440	0.0305329	0.162158	ENSBTAG00000019832
positive regulation of aspartic-type endopeptidase activity involved in amyloid precursor protein catabolic process	GO:1902961	0.0305329	0.162158	ENSBTAG00000020034
embryonic viscerocranium morphogenesis	GO:0048703	0.0305329	0.162158	ENSBTAG00000020143
protein targeting to peroxisome	GO:0006625	0.0305329	0.162158	ENSBTAG00000010490
G-rich strand telomeric DNA binding	GO:0098505	0.0305329	0.162158	ENSBTAG00000032982
low-density lipoprotein particle remodeling	GO:0034374	0.0305329	0.162158	ENSBTAG00000019315
cardiac myofibril assembly	GO:0055003	0.0305329	0.162158	ENSBTAG00000021581
actin filament network formation	GO:0051639	0.0305329	0.162158	ENSBTAG00000021581
response to cholesterol	GO:0070723	0.0305329	0.162158	ENSBTAG00000019832
positive regulation of vascular endothelial growth factor receptor signaling pathway	GO:0030949	0.0305329	0.162158	ENSBTAG00000016886
leptin-mediated signaling pathway	GO:0033210	0.0305329	0.162158	ENSBTAG00000016886
RNA polymerase II, holoenzyme	GO:0016591	0.0305329	0.162158	ENSBTAG00000005497
regulation of platelet aggregation	GO:0090330	0.0305329	0.162158	ENSBTAG00000020034
phosphatidylcholine catabolic process	GO:0034638	0.0305329	0.162158	ENSBTAG00000019315
dendrite	GO:0030425	0.0316339	0.162158	ENSBTAG00000040496|ENSBTAG00000008129|ENSBTAG00000004924
response to hypoxia	GO:0001666	0.0316582	0.162158	ENSBTAG00000019267|ENSBTAG00000016886
Drug metabolism - other enzymes	bta00983	0.0324701	0.162158	ENSBTAG00000001851|ENSBTAG00000011021
neuron projection development	GO:0031175	0.0341185	0.162158	ENSBTAG00000021609|ENSBTAG00000020034
very long-chain fatty acid metabolic process	GO:0000038	0.0342843	0.162158	ENSBTAG00000010490
dendritic cell differentiation	GO:0097028	0.0342843	0.162158	ENSBTAG00000020034
cerebral cortex cell migration	GO:0021795	0.0342843	0.162158	ENSBTAG00000010490
membranous septum morphogenesis	GO:0003149	0.0342843	0.162158	ENSBTAG00000019832
ear development	GO:0043583	0.0342843	0.162158	ENSBTAG00000020143
peroxisomal matrix	GO:0005782	0.0342843	0.162158	ENSBTAG00000010490
membrane organization	GO:0061024	0.0342843	0.162158	ENSBTAG00000019272
regulation of cytokine secretion	GO:0050707	0.0342843	0.162158	ENSBTAG00000020034
positive regulation of synaptic transmission	GO:0050806	0.0342843	0.162158	ENSBTAG00000008129
low-density lipoprotein particle	GO:0034362	0.0342843	0.162158	ENSBTAG00000019315
negative regulation of telomerase activity	GO:0051974	0.0342843	0.162158	ENSBTAG00000032982
glomerular filtration	GO:0003094	0.0342843	0.162158	ENSBTAG00000004347
bile acid biosynthetic process	GO:0006699	0.0342843	0.162158	ENSBTAG00000003632
striated muscle thin filament	GO:0005865	0.0342843	0.162158	ENSBTAG00000021581
oxidation-reduction process	GO:0055114	0.0351665	0.162158	ENSBTAG00000020143|ENSBTAG00000018570|ENSBTAG00000040321|ENSBTAG00000003632|ENSBTAG00000031295
negative regulation of B cell proliferation	GO:0030889	0.0380215	0.162158	ENSBTAG00000020034
negative regulation of DNA replication	GO:0008156	0.0380215	0.162158	ENSBTAG00000032982
activin binding	GO:0048185	0.0380215	0.162158	ENSBTAG00000019832
retinal metabolic process	GO:0042574	0.0380215	0.162158	ENSBTAG00000020143
secondary palate development	GO:0062009	0.0380215	0.162158	ENSBTAG00000019832
embryonic camera-type eye development	GO:0031076	0.0380215	0.162158	ENSBTAG00000020143
lyase activity	GO:0016829	0.0380215	0.162158	ENSBTAG00000012252
cardiac left ventricle morphogenesis	GO:0003214	0.0380215	0.162158	ENSBTAG00000019832
carboxylic acid metabolic process	GO:0019752	0.0380215	0.162158	ENSBTAG00000007131
protein polyglutamylation	GO:0018095	0.0380215	0.162158	ENSBTAG00000021583
double-stranded telomeric DNA binding	GO:0003691	0.0380215	0.162158	ENSBTAG00000032982
cerebral cortex neuron differentiation	GO:0021895	0.0380215	0.162158	ENSBTAG00000010490
regulation of release of sequestered calcium ion into cytosol	GO:0051279	0.0380215	0.162158	ENSBTAG00000020034
retinol binding	GO:0019841	0.0380215	0.162158	ENSBTAG00000008127
type I transforming growth factor beta receptor binding	GO:0034713	0.0380215	0.162158	ENSBTAG00000019832
regulation of cell adhesion mediated by integrin	GO:0033628	0.0380215	0.162158	ENSBTAG00000020034
Sulfur metabolism	bta00920	0.0380215	0.162158	ENSBTAG00000015637
late endosome	GO:0005770	0.0383787	0.162158	ENSBTAG00000005115|ENSBTAG00000021678
cell surface receptor signaling pathway	GO:0007166	0.0392541	0.162158	ENSBTAG00000004347|ENSBTAG00000021609
integral component of membrane	GO:0016021	0.0398794	0.162158	ENSBTAG00000005115|ENSBTAG00000020143|ENSBTAG00000021609|ENSBTAG00000013670|ENSBTAG00000040496|ENSBTAG00000021678|ENSBTAG00000044050|ENSBTAG00000016302|ENSBTAG00000005893|ENSBTAG00000019272|ENSBTAG00000004347|ENSBTAG00000018570|ENSBTAG00000008129|ENSBTAG00000003632|ENSBTAG00000015637|ENSBTAG00000024318|ENSBTAG00000004813|ENSBTAG00000019832
recycling endosome	GO:0055037	0.040137	0.162158	ENSBTAG00000005115|ENSBTAG00000021678
positive regulation of CREB transcription factor activity	GO:0032793	0.0417444	0.162158	ENSBTAG00000021609
response to pain	GO:0048265	0.0417444	0.162158	ENSBTAG00000003353
sarcomere	GO:0030017	0.0417444	0.162158	ENSBTAG00000019267
glycosaminoglycan binding	GO:0005539	0.0417444	0.162158	ENSBTAG00000019832
negative regulation of growth	GO:0045926	0.0417444	0.162158	ENSBTAG00000023659
inclusion body	GO:0016234	0.0417444	0.162158	ENSBTAG00000016886
lamellipodium membrane	GO:0031258	0.0417444	0.162158	ENSBTAG00000000998
regulation of T cell differentiation	GO:0045580	0.0417444	0.162158	ENSBTAG00000013670
small ribosomal subunit	GO:0015935	0.0417444	0.162158	ENSBTAG00000019147
removal of superoxide radicals	GO:0019430	0.0417444	0.162158	ENSBTAG00000016886
metalloendopeptidase activity	GO:0004222	0.0419254	0.162158	ENSBTAG00000019267|ENSBTAG00000004345
neuron maturation	GO:0042551	0.0454531	0.165476	ENSBTAG00000004838
toll-like receptor 4 signaling pathway	GO:0034142	0.0454531	0.165476	ENSBTAG00000020034
astrocyte development	GO:0014002	0.0454531	0.165476	ENSBTAG00000016886
surfactant homeostasis	GO:0043129	0.0454531	0.165476	ENSBTAG00000004347
DNA binding, bending	GO:0008301	0.0454531	0.165476	ENSBTAG00000032982
negative regulation of axon extension	GO:0030517	0.0454531	0.165476	ENSBTAG00000016886
startle response	GO:0001964	0.0454531	0.165476	ENSBTAG00000004924
retinol dehydrogenase activity	GO:0004745	0.0491477	0.165476	ENSBTAG00000020143
neuromuscular process	GO:0050905	0.0491477	0.165476	ENSBTAG00000010490
embryonic hemopoiesis	GO:0035162	0.0491477	0.165476	ENSBTAG00000019832
pathway-restricted SMAD protein phosphorylation	GO:0060389	0.0491477	0.165476	ENSBTAG00000019832
maturation of LSU-rRNA from tricistronic rRNA transcript (SSU-rRNA, 5.8S rRNA, LSU-rRNA)	GO:0000463	0.0491477	0.165476	ENSBTAG00000020139
inositol phosphate dephosphorylation	GO:0046855	0.0491477	0.165476	ENSBTAG00000015637
protein tetramerization	GO:0051262	0.0491477	0.165476	ENSBTAG00000010490
gastrulation	GO:0007369	0.0491477	0.165476	ENSBTAG00000019832
tRNA wobble uridine modification	GO:0002098	0.0491477	0.165476	ENSBTAG00000018954
positive regulation of cell death	GO:0010942	0.0491477	0.165476	ENSBTAG00000016886
Taurine and hypotaurine metabolism	bta00430	0.0491477	0.165476	ENSBTAG00000007131

## Sheet: Table S3-CL
Table S3. QTL overlapping with important SNPs (CL, 3,649,734 animals)
Chr	SNP position	SNP	QTL start	QTL end	QTL
5	102805184	BovineHD0500029553	47823156	113358592	Rump length QTL (3422)
5	102805184	BovineHD0500029553	59336138	109816136	Rump width QTL (3424)
5	102805184	BovineHD0500029553	70973105	107779223	Milk yield QTL (2585)
5	102805184	BovineHD0500029553	79705260	115129820	Body weight (18 months) QTL (37682)
5	102805184	BovineHD0500029553	80449175	103528276	Calving ease QTL (10741)
5	102805184	BovineHD0500029553	86790172	111587364	Ovulation rate QTL (10570)
5	102805184	BovineHD0500029553	91306803	114244206	Chest depth QTL (3445)
5	102805184	BovineHD0500029553	91306803	118672276	Hip height QTL (3420)
5	102805184	BovineHD0500029553	91306803	103528276	PTA type QTL (1562)
5	102805184	BovineHD0500029553	91306803	103528276	Rump angle QTL (1563)
5	102805184	BovineHD0500029553	91306803	103528276	Udder attachment QTL (1561)
5	102805184	BovineHD0500029553	91572487	107779223	ConA-induced cell proliferation QTL (66172)
5	102805184	BovineHD0500029553	93520838	107779223	Body weight (mature) QTL (10747)
5	102805184	BovineHD0500029553	93520838	107779223	Body weight (weaning) QTL (10746)
5	102805184	BovineHD0500029553	93520838	110701750	Fat thickness at the 12th rib QTL (10751)
5	102805184	BovineHD0500029553	93520838	103528276	Height (mature) QTL (10745)
5	102805184	BovineHD0500029553	93520838	103528276	Marbling score QTL (10744)
5	102805184	BovineHD0500029553	102805182	102805186	Milk fat percentage QTL (173560)
5	102805184	BovineHD0500029553	102805182	102805186	Milk fat yield QTL (174091)
8	101970883	BovineHD0800030830	62616650	104596066	Foot angle QTL (3599)
8	101970883	BovineHD0800030830	62616650	104596066	Stillbirth QTL (4658)
8	101970883	BovineHD0800030830	74001496	104596066	Carcass weight QTL (10834)
8	101970883	BovineHD0800030830	81703009	113319748	Body weight (birth) QTL (10842)
8	101970883	BovineHD0800030830	81703009	104596066	Calving ease QTL (10838)
8	101970883	BovineHD0800030830	81703009	104596066	Height (mature) QTL (10835)
8	101970883	BovineHD0800030830	81703009	104596066	Longissimus muscle area QTL (10836)
8	101970883	BovineHD0800030830	81703009	104596066	Marbling score QTL (10837)
8	101970883	BovineHD0800030830	81703009	108297022	Twinning QTL (1718)
8	101970883	BovineHD0800030830	81710940	104596066	Structural soundness QTL (1685)
8	101970883	BovineHD0800030830	91995192	103538650	Rump width QTL (3426)
14	5880036	Hapmap25183-BTC-049425	0	26418127	Body weight (weaning) QTL (10954)
14	5880036	Hapmap25183-BTC-049425	0	17448178	Fat thickness at the 12th rib QTL (1332)
14	5880036	Hapmap25183-BTC-049425	0	8327539	Milk fat yield QTL (2600)
14	5880036	Hapmap25183-BTC-049425	0	19034376	Yield grade QTL (1333)
14	5880036	Hapmap25183-BTC-049425	396549	8010299	Milk protein percentage QTL (10118)
14	5880036	Hapmap25183-BTC-049425	396549	8010299	Milk yield QTL (10119)
14	5880036	Hapmap25183-BTC-049425	4044804	74154756	Tick resistance QTL (9917)
14	5880036	Hapmap25183-BTC-049425	4064632	34602909	Abnormal flavor intensity QTL (4833)
14	5880036	Hapmap25183-BTC-049425	4064632	34602909	Immunoglobulin G level QTL (66189)
14	5880036	Hapmap25183-BTC-049425	4068597	8327539	Average daily gain QTL (2633)
14	5880036	Hapmap25183-BTC-049425	4837903	67651344	Body weight (birth) QTL (5375)
14	5880036	Hapmap25183-BTC-049425	4837903	38703231	Gestation length QTL (5374)
14	5880036	Hapmap25183-BTC-049425	5853070	6011690	Marbling score QTL (6024)
14	5880036	Hapmap25183-BTC-049425	5880034	5880038	Milk fat percentage QTL (104405)
14	23060870	BovineHD1400007185	0	26418127	Body weight (weaning) QTL (10954)
14	23060870	BovineHD1400007185	0	26418127	Milk fat percentage QTL (3618)
14	23060870	BovineHD1400007185	0	33310158	Milk fat yield QTL (3408)
14	23060870	BovineHD1400007185	0	55516930	Milk protein percentage QTL (3413)
14	23060870	BovineHD1400007185	4044804	74154756	Tick resistance QTL (9917)
14	23060870	BovineHD1400007185	4064632	34602909	Abnormal flavor intensity QTL (4833)
14	23060870	BovineHD1400007185	4064632	34602909	Immunoglobulin G level QTL (66189)
14	23060870	BovineHD1400007185	4837903	67651344	Body weight (birth) QTL (5375)
14	23060870	BovineHD1400007185	4837903	38703231	Gestation length QTL (5374)
14	23060870	BovineHD1400007185	8327539	48125247	Clinical mastitis QTL (3177)
14	23060870	BovineHD1400007185	11111316	26418127	Calving ease QTL (10958)
14	23060870	BovineHD1400007185	14148886	33072228	Average daily gain QTL (1734)
14	23060870	BovineHD1400007185	14148886	34602909	Carcass weight QTL (10960)
14	23060870	BovineHD1400007185	20382644	41534594	Somatic cell score QTL (2734)
14	23060870	BovineHD1400007185	22875603	23252097	Longissimus muscle area QTL (223708)
14	23060870	BovineHD1400007185	23060868	23060872	Insulin-like growth factor 1 level QTL (71523)
14	23389588	BovineHD1400007271	0	26418127	Body weight (weaning) QTL (10954)
14	23389588	BovineHD1400007271	4044804	74154756	Tick resistance QTL (9917)
14	23389588	BovineHD1400007271	4064632	34602909	Abnormal flavor intensity QTL (4833)
14	23389588	BovineHD1400007271	4064632	34602909	Immunoglobulin G level QTL (66189)
14	23389588	BovineHD1400007271	4837903	38703231	Gestation length QTL (5374)
14	23389588	BovineHD1400007271	8327539	48125247	Clinical mastitis QTL (3177)
14	23389588	BovineHD1400007271	8327539	48125247	Milk protein percentage QTL (2604)
14	23389588	BovineHD1400007271	11111316	33072228	Body weight (birth) QTL (2627)
14	23389588	BovineHD1400007271	11111316	26418127	Calving ease QTL (10958)
14	23389588	BovineHD1400007271	14148886	33072228	Average daily gain QTL (1734)
14	23389588	BovineHD1400007271	14148886	34602909	Carcass weight QTL (10960)
14	23389588	BovineHD1400007271	20382644	41534594	Milk fat percentage QTL (2732)
14	23389588	BovineHD1400007271	20382644	41534594	Milk fat yield QTL (2733)
14	23389588	BovineHD1400007271	20382644	41534594	Somatic cell score QTL (2734)
14	23389588	BovineHD1400007271	23325171	24301941	Meat color score QTL (222287)
14	36267667	BTA-107899-no-rs	0	82402986	Milk protein yield QTL (10099)
14	36267667	BTA-107899-no-rs	4044804	74154756	Tick resistance QTL (9917)
14	36267667	BTA-107899-no-rs	4837903	67651344	Body weight (birth) QTL (5375)
14	36267667	BTA-107899-no-rs	4837903	38703231	Gestation length QTL (5374)
14	36267667	BTA-107899-no-rs	8327539	48125247	Clinical mastitis QTL (3177)
14	36267667	BTA-107899-no-rs	8327539	48125247	Milk protein percentage QTL (2604)
14	36267667	BTA-107899-no-rs	20382644	41534594	Milk fat percentage QTL (2732)
14	36267667	BTA-107899-no-rs	20382644	41534594	Somatic cell score QTL (2734)
14	36267667	BTA-107899-no-rs	23792970	68999613	Marbling score QTL (1334)
14	36267667	BTA-107899-no-rs	26418127	47133873	Height (mature) QTL (10962)
14	36267667	BTA-107899-no-rs	26418127	47133873	Longissimus muscle area QTL (10964)
14	36267667	BTA-107899-no-rs	33072228	41193562	Average daily gain QTL (2630)
14	36267667	BTA-107899-no-rs	33072228	39512192	Carcass weight QTL (1375)
14	36267667	BTA-107899-no-rs	33072228	38243233	Milk fat yield QTL (2676)
14	36267667	BTA-107899-no-rs	33072228	38243233	Rump angle QTL (1592)
14	36267667	BTA-107899-no-rs	34602909	41193562	Body weight (weaning) QTL (10963)
14	36267667	BTA-107899-no-rs	34602909	41534594	Structural soundness QTL (3584)
14	36267667	BTA-107899-no-rs	36267665	36267669	Body weight gain QTL (68643)
18	23555637	BovineHD1800007256	2227305	71281574	Palmitic acid content QTL (12207)
18	23555637	BovineHD1800007256	6750568	36643269	Dystocia QTL (2707)
18	23555637	BovineHD1800007256	6750568	36643269	Stillbirth QTL (11362)
18	23555637	BovineHD1800007256	8581562	29645396	Carcass weight QTL (1336)
18	23555637	BovineHD1800007256	19097876	26048941	Body weight (mature) QTL (11061)
18	23555637	BovineHD1800007256	19097876	31369509	Longissimus muscle area QTL (11062)
18	23555637	BovineHD1800007256	19097876	36643269	Udder attachment QTL (1614)
18	23555637	BovineHD1800007256	19097876	36643269	Udder composite index QTL (1617)
18	23555637	BovineHD1800007256	19097876	36643269	Udder depth QTL (1616)
18	23555637	BovineHD1800007256	19097876	36643269	Udder height QTL (1615)
18	23555637	BovineHD1800007256	21375890	40333341	Residual feed intake QTL (5293)
18	23555637	BovineHD1800007256	23521281	31369509	Length of productive life QTL (3555)
18	23555637	BovineHD1800007256	23521281	36643269	Milk yield QTL (2716)
18	23555637	BovineHD1800007256	23521281	32867382	Myofibrillar fragmentation index QTL (4840)
18	23555637	BovineHD1800007256	23521281	31369509	Somatic cell score QTL (3556)
22	5061438	ARS-BFGL-NGS-100995	0	13141032	Carcass weight QTL (11137)
22	5061438	ARS-BFGL-NGS-100995	0	21501627	Milk protein percentage QTL (10329)
22	5061438	ARS-BFGL-NGS-100995	0	19314904	Semen volume QTL (9923)
22	5061438	ARS-BFGL-NGS-100995	0	21501627	Teat placement - front QTL (10328)
22	5061438	ARS-BFGL-NGS-100995	1972879	13141032	Structural soundness QTL (3578)
22	5061438	ARS-BFGL-NGS-100995	3994046	13141032	Marbling score QTL (11138)
22	5061438	ARS-BFGL-NGS-100995	3994046	37284662	Minimum packed red blood cell volume QTL (10542)
22	5061438	ARS-BFGL-NGS-100995	5061436	5061440	Muscle carnosine content QTL (151615)
23	20146079	BovineHD2300005239	18562083	28164517	Average daily gain QTL (2648)
23	20146079	BovineHD2300005239	17388015	24740698	Body weight (birth) QTL (11171)
23	20146079	BovineHD2300005239	9031798	24740698	Body weight (weaning) QTL (11169)
23	20146079	BovineHD2300005239	9031798	24740698	Body weight (yearling) QTL (11166)
23	20146079	BovineHD2300005239	9031798	24740698	Carcass weight QTL (11168)
23	20146079	BovineHD2300005239	5176394	44555558	Immunoglobulin G level QTL (66214)
23	20146079	BovineHD2300005239	17388015	34297220	Marbling score QTL (11173)
23	20146079	BovineHD2300005239	5575184	33975827	Milk fat yield QTL (10450)
23	20146079	BovineHD2300005239	9725088	28138281	Milk protein percentage QTL (1411)
23	20146079	BovineHD2300005239	8198800	37714480	Milk protein yield QTL (10451)
23	20146079	BovineHD2300005239	9445017	37714480	Milk yield QTL (10449)
23	20146079	BovineHD2300005239	18566674	28138281	Milking speed QTL (1414)
23	20146079	BovineHD2300005239	19644324	22169555	Muscle glycogen content QTL (19903)
23	20146079	BovineHD2300005239	4814335	31050495	Parasite detection rate QTL (10543)
23	20146079	BovineHD2300005239	5247232	22956640	Percentage live sperm after osmotic stress QTL (9928)
23	20146079	BovineHD2300005239	5247232	31483392	Percentage live sperm after thawing QTL (9918)
23	20146079	BovineHD2300005239	17388015	34297220	Scrotal circumference QTL (11170)
23	20146079	BovineHD2300005239	19709915	22235145	Structural soundness QTL (3395)
23	20146079	BovineHD2300005239	18566674	31325975	Teat placement - front QTL (1635)
23	20146079	BovineHD2300005239	17388015	27279047	Twinning QTL (1762)
24	20681407	BTA-57516-no-rs	20610216	24351002	Angularity QTL (4695)
24	20681407	BTA-57516-no-rs	6502108	24351002	Body depth QTL (1640)
24	20681407	BTA-57516-no-rs	6502108	24351002	Body form composite index QTL (1641)
24	20681407	BTA-57516-no-rs	18887381	28315119	Body weight (mature) QTL (11188)
24	20681407	BTA-57516-no-rs	18887381	24351002	Calving ease QTL (11191)
24	20681407	BTA-57516-no-rs	18887381	24351002	Carcass weight QTL (11190)
24	20681407	BTA-57516-no-rs	18887381	24351002	Fat thickness at the 12th rib QTL (11187)
24	20681407	BTA-57516-no-rs	20610216	24351002	Feet and leg conformation QTL (4699)
24	20681407	BTA-57516-no-rs	16398841	29431772	Immunoglobulin G level QTL (66226)
24	20681407	BTA-57516-no-rs	13024954	24351002	Longissimus muscle area QTL (11186)
24	20681407	BTA-57516-no-rs	13024954	28315119	Marbling score QTL (11189)
24	20681407	BTA-57516-no-rs	16398841	29431772	Minimum packed red blood cell volume QTL (10544)
24	20681407	BTA-57516-no-rs	6502108	72877534	Oleic acid content QTL (12209)
24	20681407	BTA-57516-no-rs	16398841	29431772	Percentage decrease in PCV up to day 150 after challenge QTL (10545)
24	20681407	BTA-57516-no-rs	6502108	24351002	Strength QTL (1644)
27	10675111	BovineHD2700002926	0	13148077	Gastrointestinal nematode burden QTL (12028)
27	10675111	BovineHD2700002926	0	23371351	Non-return rate QTL (3542)
27	10675111	BovineHD2700002926	0	11238830	Tick resistance QTL (12225)
27	10675111	BovineHD2700002926	3648557	33249336	Dystocia QTL (11393)
27	10675111	BovineHD2700002926	6811002	23371351	Body weight (weaning) QTL (11247)
27	10675111	BovineHD2700002926	8124456	34528938	Marbling score QTL (1342)
27	10675111	BovineHD2700002926	9905065	30635969	Milk protein yield QTL (2611)
27	10675111	BovineHD2700002926	9905065	30635969	Milk yield QTL (2592)
27	10675111	BovineHD2700002926	10274728	35422628	Milk fat percentage QTL (2740)

## Sheet: Table S4-EC
Table S4. Genes that contain or are located near important SNPs (EC, 3,649,734 animals)
Chr	SNP position	SNP	Gene start	Gene end	Ensembl gene	Symbol gene
1	73971461	Hapmap38109-BTA-36588	73941736	73941792	ENSBTAG00000054354	bta-mir-2285bk
1	73971461	Hapmap38109-BTA-36588	74163666	74183456	ENSBTAG00000035844	PLAAT1
1	73971461	Hapmap38109-BTA-36588	73771857	73856448	ENSBTAG00000019514	OPA1
1	73971461	Hapmap38109-BTA-36588	73893640	74020388	ENSBTAG00000016305	ATP13A4
1	73971461	Hapmap38109-BTA-36588	74043235	74159562	ENSBTAG00000018657	ATP13A5
22	60478622	ARS-BFGL-NGS-67185	60120666	60120963	ENSBTAG00000043698	7SK
22	60478622	ARS-BFGL-NGS-67185	60447892	60451883	ENSBTAG00000039194	C22H3orf22
22	60478622	ARS-BFGL-NGS-67185	60581590	60584174	ENSBTAG00000052462
22	60478622	ARS-BFGL-NGS-67185	60733490	60734815	ENSBTAG00000046534
22	60478622	ARS-BFGL-NGS-67185	59933510	59988477	ENSBTAG00000054145
22	60478622	ARS-BFGL-NGS-67185	60240226	60280068	ENSBTAG00000009159	PLXNA1
22	60478622	ARS-BFGL-NGS-67185	60452539	60459537	ENSBTAG00000008778	CHST13
22	60478622	ARS-BFGL-NGS-67185	60462678	60490194	ENSBTAG00000008774	UROC1
22	60478622	ARS-BFGL-NGS-67185	60496359	60517368	ENSBTAG00000009874	ZXDC
22	60478622	ARS-BFGL-NGS-67185	60519605	60539566	ENSBTAG00000005617	SLC41A3
22	60478622	ARS-BFGL-NGS-67185	60612131	60624486	ENSBTAG00000008313	KLF15
22	60478622	ARS-BFGL-NGS-67185	60650660	60677471	ENSBTAG00000019402	CFAP100
22	60478622	ARS-BFGL-NGS-67185	60288809	60389500	ENSBTAG00000030855	CHCHD6
22	60478622	ARS-BFGL-NGS-67185	60417817	60442172	ENSBTAG00000011795	TXNRD3
22	60478622	ARS-BFGL-NGS-67185	60550594	60578426	ENSBTAG00000014470	ALDH1L1
23	26926436	BovineHD2300007231	26990784	26992543	ENSBTAG00000023541
23	26926436	BovineHD2300007231	27139269	27146479	ENSBTAG00000023563
23	26926436	BovineHD2300007231	27197567	27199347	ENSBTAG00000054438	GPSM3
23	26926436	BovineHD2300007231	27199606	27203174	ENSBTAG00000014421	PBX2
23	26926436	BovineHD2300007231	27206155	27209354	ENSBTAG00000014420	AGER
23	26926436	BovineHD2300007231	27209390	27212136	ENSBTAG00000025413	RNF5
23	26926436	BovineHD2300007231	27214132	27221612	ENSBTAG00000004442	AGPAT1
23	26926436	BovineHD2300007231	27221530	27224272	ENSBTAG00000025410	EGFL8
23	26926436	BovineHD2300007231	27235239	27238717	ENSBTAG00000038904	PRRT1
23	26926436	BovineHD2300007231	27252845	27254424	ENSBTAG00000037781	FKBPL
23	26926436	BovineHD2300007231	27365917	27368844	ENSBTAG00000001443
23	26926436	BovineHD2300007231	27396902	27402108	ENSBTAG00000005588	DXO
23	26926436	BovineHD2300007231	27399292	27409242	ENSBTAG00000005587	SKIV2L
23	26926436	BovineHD2300007231	27415355	27421377	ENSBTAG00000046158	CFB
23	26926436	BovineHD2300007231	27112294	27125633	ENSBTAG00000048304
23	26926436	BovineHD2300007231	27171388	27196528	ENSBTAG00000025424	NOTCH4
23	26926436	BovineHD2300007231	27225234	27233488	ENSBTAG00000004436	PPT2
23	26926436	BovineHD2300007231	27279346	27326827	ENSBTAG00000001444	TNXB
23	26926436	BovineHD2300007231	27326531	27330230	ENSBTAG00000047039	CYP21
23	26926436	BovineHD2300007231	27333830	27348134	ENSBTAG00000006864
23	26926436	BovineHD2300007231	27352864	27365735	ENSBTAG00000052577
23	26926436	BovineHD2300007231	27372094	27386883	ENSBTAG00000037533	C4A
23	26926436	BovineHD2300007231	27409462	27415203	ENSBTAG00000007453	NELFE
23	26926436	BovineHD2300007231	27421810	27433479	ENSBTAG00000007450	C2
23	26926436	BovineHD2300007231	27387692	27396606	ENSBTAG00000005589	STK19
23	26926436	BovineHD2300007231	27254964	27264842	ENSBTAG00000008794	ATF6B
23	26934192	BTA-27247-no-rs	26990784	26992543	ENSBTAG00000023541
23	26934192	BTA-27247-no-rs	27139269	27146479	ENSBTAG00000023563
23	26934192	BTA-27247-no-rs	27197567	27199347	ENSBTAG00000054438	GPSM3
23	26934192	BTA-27247-no-rs	27199606	27203174	ENSBTAG00000014421	PBX2
23	26934192	BTA-27247-no-rs	27206155	27209354	ENSBTAG00000014420	AGER
23	26934192	BTA-27247-no-rs	27209390	27212136	ENSBTAG00000025413	RNF5
23	26934192	BTA-27247-no-rs	27214132	27221612	ENSBTAG00000004442	AGPAT1
23	26934192	BTA-27247-no-rs	27221530	27224272	ENSBTAG00000025410	EGFL8
23	26934192	BTA-27247-no-rs	27235239	27238717	ENSBTAG00000038904	PRRT1
23	26934192	BTA-27247-no-rs	27252845	27254424	ENSBTAG00000037781	FKBPL
23	26934192	BTA-27247-no-rs	27365917	27368844	ENSBTAG00000001443
23	26934192	BTA-27247-no-rs	27396902	27402108	ENSBTAG00000005588	DXO
23	26934192	BTA-27247-no-rs	27399292	27409242	ENSBTAG00000005587	SKIV2L
23	26934192	BTA-27247-no-rs	27415355	27421377	ENSBTAG00000046158	CFB
23	26934192	BTA-27247-no-rs	27112294	27125633	ENSBTAG00000048304
23	26934192	BTA-27247-no-rs	27171388	27196528	ENSBTAG00000025424	NOTCH4
23	26934192	BTA-27247-no-rs	27225234	27233488	ENSBTAG00000004436	PPT2
23	26934192	BTA-27247-no-rs	27279346	27326827	ENSBTAG00000001444	TNXB
23	26934192	BTA-27247-no-rs	27326531	27330230	ENSBTAG00000047039	CYP21
23	26934192	BTA-27247-no-rs	27333830	27348134	ENSBTAG00000006864
23	26934192	BTA-27247-no-rs	27352864	27365735	ENSBTAG00000052577
23	26934192	BTA-27247-no-rs	27372094	27386883	ENSBTAG00000037533	C4A
23	26934192	BTA-27247-no-rs	27409462	27415203	ENSBTAG00000007453	NELFE
23	26934192	BTA-27247-no-rs	27421810	27433479	ENSBTAG00000007450	C2
23	26934192	BTA-27247-no-rs	27387692	27396606	ENSBTAG00000005589	STK19
23	26934192	BTA-27247-no-rs	27254964	27264842	ENSBTAG00000008794	ATF6B
23	27446664	BovineHD2300007469	26990784	26992543	ENSBTAG00000023541
23	27446664	BovineHD2300007469	27139269	27146479	ENSBTAG00000023563
23	27446664	BovineHD2300007469	27197567	27199347	ENSBTAG00000054438	GPSM3
23	27446664	BovineHD2300007469	27199606	27203174	ENSBTAG00000014421	PBX2
23	27446664	BovineHD2300007469	27206155	27209354	ENSBTAG00000014420	AGER
23	27446664	BovineHD2300007469	27209390	27212136	ENSBTAG00000025413	RNF5
23	27446664	BovineHD2300007469	27214132	27221612	ENSBTAG00000004442	AGPAT1
23	27446664	BovineHD2300007469	27221530	27224272	ENSBTAG00000025410	EGFL8
23	27446664	BovineHD2300007469	27235239	27238717	ENSBTAG00000038904	PRRT1
23	27446664	BovineHD2300007469	27252845	27254424	ENSBTAG00000037781	FKBPL
23	27446664	BovineHD2300007469	27365917	27368844	ENSBTAG00000001443
23	27446664	BovineHD2300007469	27396902	27402108	ENSBTAG00000005588	DXO
23	27446664	BovineHD2300007469	27399292	27409242	ENSBTAG00000005587	SKIV2L
23	27446664	BovineHD2300007469	27415355	27421377	ENSBTAG00000046158	CFB
23	27446664	BovineHD2300007469	27463641	27465020	ENSBTAG00000032031	ZBTB12
23	27446664	BovineHD2300007469	27494530	27498491	ENSBTAG00000005674	NEU1
23	27446664	BovineHD2300007469	27514118	27514184	ENSBTAG00000042989	SNORD52
23	27446664	BovineHD2300007469	27514626	27514688	ENSBTAG00000043151	SNORD48
23	27446664	BovineHD2300007469	27520317	27522790	ENSBTAG00000025441	HSPA1A
23	27446664	BovineHD2300007469	27528402	27533357	ENSBTAG00000005634	LSM2
23	27446664	BovineHD2300007469	27546267	27555831	ENSBTAG00000005630	VWA7
23	27446664	BovineHD2300007469	27575514	27581255	ENSBTAG00000013533	CLIC1
23	27446664	BovineHD2300007469	27581609	27585128	ENSBTAG00000013530	DDAH2
23	27446664	BovineHD2300007469	27585431	27588663	ENSBTAG00000013525	MPIG6B
23	27446664	BovineHD2300007469	27592579	27595228	ENSBTAG00000053561	LY6G6D
23	27446664	BovineHD2300007469	27595986	27598654	ENSBTAG00000000582	LY6G6E
23	27446664	BovineHD2300007469	27599221	27602913	ENSBTAG00000000580	LY6G6F
23	27446664	BovineHD2300007469	27627266	27628964	ENSBTAG00000039740	LY6G5B
23	27446664	BovineHD2300007469	27629798	27633927	ENSBTAG00000008837	CSNK2B
23	27446664	BovineHD2300007469	27634037	27637429	ENSBTAG00000008835	GPANK1
23	27446664	BovineHD2300007469	27639809	27641450	ENSBTAG00000023628	C23H6orf47
23	27446664	BovineHD2300007469	27641580	27643685	ENSBTAG00000008833	APOM
23	27446664	BovineHD2300007469	27657894	27671044	ENSBTAG00000019682	PRRC2A
23	27446664	BovineHD2300007469	27670553	27670683	ENSBTAG00000042984	SNORA38
23	27446664	BovineHD2300007469	27685449	27687723	ENSBTAG00000020554	AIF1
23	27446664	BovineHD2300007469	27706740	27707827	ENSBTAG00000053179	LST1
23	27446664	BovineHD2300007469	27712125	27713962	ENSBTAG00000020674	LTB
23	27446664	BovineHD2300007469	27716168	27719047	ENSBTAG00000025471	TNF
23	27446664	BovineHD2300007469	27743849	27746134	ENSBTAG00000014491	ATP6V1G2
23	27446664	BovineHD2300007469	27756575	27760332	ENSBTAG00000045577	MCCD1
23	27446664	BovineHD2300007469	27796195	27797556	ENSBTAG00000031913
23	27446664	BovineHD2300007469	27828888	27829325	ENSBTAG00000031905
23	27446664	BovineHD2300007469	27830623	27830699	ENSBTAG00000054754	bta-mir-10167
23	27446664	BovineHD2300007469	27842117	27849003	ENSBTAG00000010166	MIC2
23	27446664	BovineHD2300007469	27871206	27875056	ENSBTAG00000012208
23	27446664	BovineHD2300007469	27112294	27125633	ENSBTAG00000048304
23	27446664	BovineHD2300007469	27171388	27196528	ENSBTAG00000025424	NOTCH4
23	27446664	BovineHD2300007469	27225234	27233488	ENSBTAG00000004436	PPT2
23	27446664	BovineHD2300007469	27279346	27326827	ENSBTAG00000001444	TNXB
23	27446664	BovineHD2300007469	27326531	27330230	ENSBTAG00000047039	CYP21
23	27446664	BovineHD2300007469	27333830	27348134	ENSBTAG00000006864
23	27446664	BovineHD2300007469	27352864	27365735	ENSBTAG00000052577
23	27446664	BovineHD2300007469	27372094	27386883	ENSBTAG00000037533	C4A
23	27446664	BovineHD2300007469	27409462	27415203	ENSBTAG00000007453	NELFE
23	27446664	BovineHD2300007469	27421810	27433479	ENSBTAG00000007450	C2
23	27446664	BovineHD2300007469	27467178	27480388	ENSBTAG00000005676	EHMT2
23	27446664	BovineHD2300007469	27480743	27494225	ENSBTAG00000005675	SLC44A4
23	27446664	BovineHD2300007469	27507452	27514505	ENSBTAG00000053399
23	27446664	BovineHD2300007469	27533912	27546157	ENSBTAG00000005631	VARS1
23	27446664	BovineHD2300007469	27555744	27558048	ENSBTAG00000039620	SAPCD1
23	27446664	BovineHD2300007469	27558157	27578112	ENSBTAG00000019790	MSH5
23	27446664	BovineHD2300007469	27589914	27592606	ENSBTAG00000000585	LY6G6C
23	27446664	BovineHD2300007469	27599348	27618039	ENSBTAG00000000578	ABHD16A
23	27446664	BovineHD2300007469	27622767	27625133	ENSBTAG00000025449	LY6G5C
23	27446664	BovineHD2300007469	27703728	27706071	ENSBTAG00000018343	NCR3
23	27446664	BovineHD2300007469	27720176	27721739	ENSBTAG00000000016	LTA
23	27446664	BovineHD2300007469	27732075	27742916	ENSBTAG00000014492	NFKBIL1
23	27446664	BovineHD2300007469	27748035	27761676	ENSBTAG00000014490	DDX39B
23	27446664	BovineHD2300007469	27829737	27836725	ENSBTAG00000005182	BoLA
23	27446664	BovineHD2300007469	27841095	27913198	ENSBTAG00000054342	MIC1
23	27446664	BovineHD2300007469	27896902	27905422	ENSBTAG00000001476
23	27446664	BovineHD2300007469	27387692	27396606	ENSBTAG00000005589	STK19
23	27446664	BovineHD2300007469	27523225	27527209	ENSBTAG00000025442	HSPA1L
23	27446664	BovineHD2300007469	27645741	27656958	ENSBTAG00000019685	BAG6
23	27446664	BovineHD2300007469	27894420	27944257	ENSBTAG00000051047
23	27446664	BovineHD2300007469	27943564	28059869	ENSBTAG00000007075
23	27446664	BovineHD2300007469	27254964	27264842	ENSBTAG00000008794	ATF6B
23	28526405	BovineHD2300007953	28029202	28030328	ENSBTAG00000004539	C23H6orf15
23	28526405	BovineHD2300007953	28050110	28050216	ENSBTAG00000054001	U6
23	28526405	BovineHD2300007953	28142385	28143467	ENSBTAG00000038810	SFTA2
23	28526405	BovineHD2300007953	28144249	28144355	ENSBTAG00000049699	U6
23	28526405	BovineHD2300007953	28284912	28286183	ENSBTAG00000011358	IER3
23	28526405	BovineHD2300007953	28298359	28302018	ENSBTAG00000006969	TUBB
23	28526405	BovineHD2300007953	28319981	28323011	ENSBTAG00000006966	NRM
23	28526405	BovineHD2300007953	28349045	28353973	ENSBTAG00000006958	C23H6orf136
23	28526405	BovineHD2300007953	28366299	28373216	ENSBTAG00000006936	MRPS18B
23	28526405	BovineHD2300007953	28394981	28408133	ENSBTAG00000006927	ABCF1
23	28526405	BovineHD2300007953	28399166	28399243	ENSBTAG00000044647	bta-mir-2378
23	28526405	BovineHD2300007953	28399539	28399640	ENSBTAG00000037337	bta-mir-877
23	28526405	BovineHD2300007953	28415008	28420086	ENSBTAG00000006914	PRR3
23	28526405	BovineHD2300007953	28451481	28453766	ENSBTAG00000050907	RPP21
23	28526405	BovineHD2300007953	28492098	28492531	ENSBTAG00000001477
23	28526405	BovineHD2300007953	28493346	28505219	ENSBTAG00000038619
23	28526405	BovineHD2300007953	28525598	28527983	ENSBTAG00000005146
23	28526405	BovineHD2300007953	28548781	28553089	ENSBTAG00000019386	BOLA-NC1
23	28526405	BovineHD2300007953	28663713	28667379	ENSBTAG00000020116	JSP.1
23	28526405	BovineHD2300007953	28677524	28686666	ENSBTAG00000037421
23	28526405	BovineHD2300007953	28720245	28720305	ENSBTAG00000054323	bta-mir-11979
23	28526405	BovineHD2300007953	28741064	28750116	ENSBTAG00000051089
23	28526405	BovineHD2300007953	28803215	28813526	ENSBTAG00000007532	TRIM15
23	28526405	BovineHD2300007953	28868629	28879147	ENSBTAG00000004490	TRIM31
23	28526405	BovineHD2300007953	28886762	28888228	ENSBTAG00000054439
23	28526405	BovineHD2300007953	28904289	28908861	ENSBTAG00000052499	RNF39
23	28526405	BovineHD2300007953	28909903	28913055	ENSBTAG00000032247	PPP1R11
23	28526405	BovineHD2300007953	28924955	28925030	ENSBTAG00000054419
23	28526405	BovineHD2300007953	28925617	28926246	ENSBTAG00000054588
23	28526405	BovineHD2300007953	28938566	28943319	ENSBTAG00000017836	ZFP57
23	28526405	BovineHD2300007953	29013585	29014232	ENSBTAG00000031825
23	28526405	BovineHD2300007953	28146081	28159087	ENSBTAG00000010698	VARS2
23	28526405	BovineHD2300007953	28159277	28166226	ENSBTAG00000046757	GTF2H4
23	28526405	BovineHD2300007953	28286486	28296570	ENSBTAG00000009960	FLOT1
23	28526405	BovineHD2300007953	28324719	28333411	ENSBTAG00000039695	PPP1R18
23	28526405	BovineHD2300007953	28336294	28348888	ENSBTAG00000006960	DHX16
23	28526405	BovineHD2300007953	28353038	28366874	ENSBTAG00000006941	ATAT1
23	28526405	BovineHD2300007953	28373727	28389370	ENSBTAG00000006933	PPP1R10
23	28526405	BovineHD2300007953	28420981	28428768	ENSBTAG00000025516	GNL1
23	28526405	BovineHD2300007953	28456600	28465409	ENSBTAG00000007643	TRIM39
23	28526405	BovineHD2300007953	28516280	28524677	ENSBTAG00000053664
23	28526405	BovineHD2300007953	28720501	28724399	ENSBTAG00000002069	BOLA
23	28526405	BovineHD2300007953	28777770	28787696	ENSBTAG00000035744	TRIM26
23	28526405	BovineHD2300007953	28816417	28825181	ENSBTAG00000007530	TRIM10
23	28526405	BovineHD2300007953	28917109	28920535	ENSBTAG00000031792	POLR1H
23	28526405	BovineHD2300007953	28941968	28953585	ENSBTAG00000017818	MOG
23	28526405	BovineHD2300007953	28974598	29003173	ENSBTAG00000017239	GABBR1
23	28526405	BovineHD2300007953	27943564	28059869	ENSBTAG00000007075
23	28526405	BovineHD2300007953	28172747	28219346	ENSBTAG00000010682	DDR1
23	28526405	BovineHD2300007953	28828979	28840652	ENSBTAG00000037381	TRIM40
23	28526405	BovineHD2300007953	28962193	28967670	ENSBTAG00000051539
23	28526405	BovineHD2300007953	28304399	28316822	ENSBTAG00000025526	MDC1
23	28785343	BovineHD2300008056	28284912	28286183	ENSBTAG00000011358	IER3
23	28785343	BovineHD2300008056	28298359	28302018	ENSBTAG00000006969	TUBB
23	28785343	BovineHD2300008056	28319981	28323011	ENSBTAG00000006966	NRM
23	28785343	BovineHD2300008056	28349045	28353973	ENSBTAG00000006958	C23H6orf136
23	28785343	BovineHD2300008056	28366299	28373216	ENSBTAG00000006936	MRPS18B
23	28785343	BovineHD2300008056	28394981	28408133	ENSBTAG00000006927	ABCF1
23	28785343	BovineHD2300008056	28399166	28399243	ENSBTAG00000044647	bta-mir-2378
23	28785343	BovineHD2300008056	28399539	28399640	ENSBTAG00000037337	bta-mir-877
23	28785343	BovineHD2300008056	28415008	28420086	ENSBTAG00000006914	PRR3
23	28785343	BovineHD2300008056	28451481	28453766	ENSBTAG00000050907	RPP21
23	28785343	BovineHD2300008056	28492098	28492531	ENSBTAG00000001477
23	28785343	BovineHD2300008056	28493346	28505219	ENSBTAG00000038619
23	28785343	BovineHD2300008056	28525598	28527983	ENSBTAG00000005146
23	28785343	BovineHD2300008056	28548781	28553089	ENSBTAG00000019386	BOLA-NC1
23	28785343	BovineHD2300008056	28663713	28667379	ENSBTAG00000020116	JSP.1
23	28785343	BovineHD2300008056	28677524	28686666	ENSBTAG00000037421
23	28785343	BovineHD2300008056	28720245	28720305	ENSBTAG00000054323	bta-mir-11979
23	28785343	BovineHD2300008056	28741064	28750116	ENSBTAG00000051089
23	28785343	BovineHD2300008056	28803215	28813526	ENSBTAG00000007532	TRIM15
23	28785343	BovineHD2300008056	28868629	28879147	ENSBTAG00000004490	TRIM31
23	28785343	BovineHD2300008056	28886762	28888228	ENSBTAG00000054439
23	28785343	BovineHD2300008056	28904289	28908861	ENSBTAG00000052499	RNF39
23	28785343	BovineHD2300008056	28909903	28913055	ENSBTAG00000032247	PPP1R11
23	28785343	BovineHD2300008056	28924955	28925030	ENSBTAG00000054419
23	28785343	BovineHD2300008056	28925617	28926246	ENSBTAG00000054588
23	28785343	BovineHD2300008056	28938566	28943319	ENSBTAG00000017836	ZFP57
23	28785343	BovineHD2300008056	29013585	29014232	ENSBTAG00000031825
23	28785343	BovineHD2300008056	29088449	29089402	ENSBTAG00000003250	OR2H1D
23	28785343	BovineHD2300008056	29092546	29092651	ENSBTAG00000043759	U6
23	28785343	BovineHD2300008056	29102226	29103164	ENSBTAG00000027245	OR2H1
23	28785343	BovineHD2300008056	29115535	29115601	ENSBTAG00000052587	bta-mir-12033
23	28785343	BovineHD2300008056	29117026	29120016	ENSBTAG00000027246	UBD
23	28785343	BovineHD2300008056	29121175	29122128	ENSBTAG00000017227	OR2I1P
23	28785343	BovineHD2300008056	29149292	29150230	ENSBTAG00000045586	OR10C1
23	28785343	BovineHD2300008056	29154869	29155828	ENSBTAG00000012956	OR11W1
23	28785343	BovineHD2300008056	29167187	29168701	ENSBTAG00000048946	OR11A12
23	28785343	BovineHD2300008056	29183684	29184643	ENSBTAG00000053227	OR11A1
23	28785343	BovineHD2300008056	29191351	29192289	ENSBTAG00000031832	OR1O8
23	28785343	BovineHD2300008056	29203825	29204751	ENSBTAG00000049031	OR12D2G
23	28785343	BovineHD2300008056	29218012	29218926	ENSBTAG00000050146
23	28785343	BovineHD2300008056	29222731	29226003	ENSBTAG00000049352	OR1O5P
23	28785343	BovineHD2300008056	29231605	29232531	ENSBTAG00000053370	OR12D2
23	28785343	BovineHD2300008056	29237952	29238908	ENSBTAG00000031835	OR1O9
23	28785343	BovineHD2300008056	29248740	29250424	ENSBTAG00000055092
23	28785343	BovineHD2300008056	29271030	29271956	ENSBTAG00000052867	OR12D23
23	28785343	BovineHD2300008056	29282850	29286137	ENSBTAG00000052416	OR1O6P
23	28785343	BovineHD2300008056	28286486	28296570	ENSBTAG00000009960	FLOT1
23	28785343	BovineHD2300008056	28324719	28333411	ENSBTAG00000039695	PPP1R18
23	28785343	BovineHD2300008056	28336294	28348888	ENSBTAG00000006960	DHX16
23	28785343	BovineHD2300008056	28353038	28366874	ENSBTAG00000006941	ATAT1
23	28785343	BovineHD2300008056	28373727	28389370	ENSBTAG00000006933	PPP1R10
23	28785343	BovineHD2300008056	28420981	28428768	ENSBTAG00000025516	GNL1
23	28785343	BovineHD2300008056	28456600	28465409	ENSBTAG00000007643	TRIM39
23	28785343	BovineHD2300008056	28516280	28524677	ENSBTAG00000053664
23	28785343	BovineHD2300008056	28720501	28724399	ENSBTAG00000002069	BOLA
23	28785343	BovineHD2300008056	28777770	28787696	ENSBTAG00000035744	TRIM26
23	28785343	BovineHD2300008056	28816417	28825181	ENSBTAG00000007530	TRIM10
23	28785343	BovineHD2300008056	28917109	28920535	ENSBTAG00000031792	POLR1H
23	28785343	BovineHD2300008056	28941968	28953585	ENSBTAG00000017818	MOG
23	28785343	BovineHD2300008056	28974598	29003173	ENSBTAG00000017239	GABBR1
23	28785343	BovineHD2300008056	29027762	29074861	ENSBTAG00000025398
23	28785343	BovineHD2300008056	29054653	29069618	ENSBTAG00000052703
23	28785343	BovineHD2300008056	29261037	29261963	ENSBTAG00000050879	OR12D2F
23	28785343	BovineHD2300008056	29278135	29279049	ENSBTAG00000051434	OR12D18
23	28785343	BovineHD2300008056	28828979	28840652	ENSBTAG00000037381	TRIM40
23	28785343	BovineHD2300008056	28962193	28967670	ENSBTAG00000051539
23	28785343	BovineHD2300008056	28304399	28316822	ENSBTAG00000025526	MDC1
23	28825626	BovineHD2300008081	28349045	28353973	ENSBTAG00000006958	C23H6orf136
23	28825626	BovineHD2300008081	28366299	28373216	ENSBTAG00000006936	MRPS18B
23	28825626	BovineHD2300008081	28394981	28408133	ENSBTAG00000006927	ABCF1
23	28825626	BovineHD2300008081	28399166	28399243	ENSBTAG00000044647	bta-mir-2378
23	28825626	BovineHD2300008081	28399539	28399640	ENSBTAG00000037337	bta-mir-877
23	28825626	BovineHD2300008081	28415008	28420086	ENSBTAG00000006914	PRR3
23	28825626	BovineHD2300008081	28451481	28453766	ENSBTAG00000050907	RPP21
23	28825626	BovineHD2300008081	28492098	28492531	ENSBTAG00000001477
23	28825626	BovineHD2300008081	28493346	28505219	ENSBTAG00000038619
23	28825626	BovineHD2300008081	28525598	28527983	ENSBTAG00000005146
23	28825626	BovineHD2300008081	28548781	28553089	ENSBTAG00000019386	BOLA-NC1
23	28825626	BovineHD2300008081	28663713	28667379	ENSBTAG00000020116	JSP.1
23	28825626	BovineHD2300008081	28677524	28686666	ENSBTAG00000037421
23	28825626	BovineHD2300008081	28720245	28720305	ENSBTAG00000054323	bta-mir-11979
23	28825626	BovineHD2300008081	28741064	28750116	ENSBTAG00000051089
23	28825626	BovineHD2300008081	28803215	28813526	ENSBTAG00000007532	TRIM15
23	28825626	BovineHD2300008081	28868629	28879147	ENSBTAG00000004490	TRIM31
23	28825626	BovineHD2300008081	28886762	28888228	ENSBTAG00000054439
23	28825626	BovineHD2300008081	28904289	28908861	ENSBTAG00000052499	RNF39
23	28825626	BovineHD2300008081	28909903	28913055	ENSBTAG00000032247	PPP1R11
23	28825626	BovineHD2300008081	28924955	28925030	ENSBTAG00000054419
23	28825626	BovineHD2300008081	28925617	28926246	ENSBTAG00000054588
23	28825626	BovineHD2300008081	28938566	28943319	ENSBTAG00000017836	ZFP57
23	28825626	BovineHD2300008081	29013585	29014232	ENSBTAG00000031825
23	28825626	BovineHD2300008081	29088449	29089402	ENSBTAG00000003250	OR2H1D
23	28825626	BovineHD2300008081	29092546	29092651	ENSBTAG00000043759	U6
23	28825626	BovineHD2300008081	29102226	29103164	ENSBTAG00000027245	OR2H1
23	28825626	BovineHD2300008081	29115535	29115601	ENSBTAG00000052587	bta-mir-12033
23	28825626	BovineHD2300008081	29117026	29120016	ENSBTAG00000027246	UBD
23	28825626	BovineHD2300008081	29121175	29122128	ENSBTAG00000017227	OR2I1P
23	28825626	BovineHD2300008081	29149292	29150230	ENSBTAG00000045586	OR10C1
23	28825626	BovineHD2300008081	29154869	29155828	ENSBTAG00000012956	OR11W1
23	28825626	BovineHD2300008081	29167187	29168701	ENSBTAG00000048946	OR11A12
23	28825626	BovineHD2300008081	29183684	29184643	ENSBTAG00000053227	OR11A1
23	28825626	BovineHD2300008081	29191351	29192289	ENSBTAG00000031832	OR1O8
23	28825626	BovineHD2300008081	29203825	29204751	ENSBTAG00000049031	OR12D2G
23	28825626	BovineHD2300008081	29218012	29218926	ENSBTAG00000050146
23	28825626	BovineHD2300008081	29222731	29226003	ENSBTAG00000049352	OR1O5P
23	28825626	BovineHD2300008081	29231605	29232531	ENSBTAG00000053370	OR12D2
23	28825626	BovineHD2300008081	29237952	29238908	ENSBTAG00000031835	OR1O9
23	28825626	BovineHD2300008081	29248740	29250424	ENSBTAG00000055092
23	28825626	BovineHD2300008081	29271030	29271956	ENSBTAG00000052867	OR12D23
23	28825626	BovineHD2300008081	29282850	29286137	ENSBTAG00000052416	OR1O6P
23	28825626	BovineHD2300008081	29291787	29292713	ENSBTAG00000049292	OR12D2H
23	28825626	BovineHD2300008081	29305933	29309785	ENSBTAG00000040188	OR12D2E
23	28825626	BovineHD2300008081	29321579	29322505	ENSBTAG00000052547	OR12D2D
23	28825626	BovineHD2300008081	28324719	28333411	ENSBTAG00000039695	PPP1R18
23	28825626	BovineHD2300008081	28336294	28348888	ENSBTAG00000006960	DHX16
23	28825626	BovineHD2300008081	28353038	28366874	ENSBTAG00000006941	ATAT1
23	28825626	BovineHD2300008081	28373727	28389370	ENSBTAG00000006933	PPP1R10
23	28825626	BovineHD2300008081	28420981	28428768	ENSBTAG00000025516	GNL1
23	28825626	BovineHD2300008081	28456600	28465409	ENSBTAG00000007643	TRIM39
23	28825626	BovineHD2300008081	28516280	28524677	ENSBTAG00000053664
23	28825626	BovineHD2300008081	28720501	28724399	ENSBTAG00000002069	BOLA
23	28825626	BovineHD2300008081	28777770	28787696	ENSBTAG00000035744	TRIM26
23	28825626	BovineHD2300008081	28816417	28825181	ENSBTAG00000007530	TRIM10
23	28825626	BovineHD2300008081	28917109	28920535	ENSBTAG00000031792	POLR1H
23	28825626	BovineHD2300008081	28941968	28953585	ENSBTAG00000017818	MOG
23	28825626	BovineHD2300008081	28974598	29003173	ENSBTAG00000017239	GABBR1
23	28825626	BovineHD2300008081	29027762	29074861	ENSBTAG00000025398
23	28825626	BovineHD2300008081	29054653	29069618	ENSBTAG00000052703
23	28825626	BovineHD2300008081	29261037	29261963	ENSBTAG00000050879	OR12D2F
23	28825626	BovineHD2300008081	29278135	29279049	ENSBTAG00000051434	OR12D18
23	28825626	BovineHD2300008081	28828979	28840652	ENSBTAG00000037381	TRIM40
23	28825626	BovineHD2300008081	28962193	28967670	ENSBTAG00000051539
23	29018391	ARS-BFGL-NGS-105563	28525598	28527983	ENSBTAG00000005146
23	29018391	ARS-BFGL-NGS-105563	28548781	28553089	ENSBTAG00000019386	BOLA-NC1
23	29018391	ARS-BFGL-NGS-105563	28663713	28667379	ENSBTAG00000020116	JSP.1
23	29018391	ARS-BFGL-NGS-105563	28677524	28686666	ENSBTAG00000037421
23	29018391	ARS-BFGL-NGS-105563	28720245	28720305	ENSBTAG00000054323	bta-mir-11979
23	29018391	ARS-BFGL-NGS-105563	28741064	28750116	ENSBTAG00000051089
23	29018391	ARS-BFGL-NGS-105563	28803215	28813526	ENSBTAG00000007532	TRIM15
23	29018391	ARS-BFGL-NGS-105563	28868629	28879147	ENSBTAG00000004490	TRIM31
23	29018391	ARS-BFGL-NGS-105563	28886762	28888228	ENSBTAG00000054439
23	29018391	ARS-BFGL-NGS-105563	28904289	28908861	ENSBTAG00000052499	RNF39
23	29018391	ARS-BFGL-NGS-105563	28909903	28913055	ENSBTAG00000032247	PPP1R11
23	29018391	ARS-BFGL-NGS-105563	28924955	28925030	ENSBTAG00000054419
23	29018391	ARS-BFGL-NGS-105563	28925617	28926246	ENSBTAG00000054588
23	29018391	ARS-BFGL-NGS-105563	28938566	28943319	ENSBTAG00000017836	ZFP57
23	29018391	ARS-BFGL-NGS-105563	29013585	29014232	ENSBTAG00000031825
23	29018391	ARS-BFGL-NGS-105563	29088449	29089402	ENSBTAG00000003250	OR2H1D
23	29018391	ARS-BFGL-NGS-105563	29092546	29092651	ENSBTAG00000043759	U6
23	29018391	ARS-BFGL-NGS-105563	29102226	29103164	ENSBTAG00000027245	OR2H1
23	29018391	ARS-BFGL-NGS-105563	29115535	29115601	ENSBTAG00000052587	bta-mir-12033
23	29018391	ARS-BFGL-NGS-105563	29117026	29120016	ENSBTAG00000027246	UBD
23	29018391	ARS-BFGL-NGS-105563	29121175	29122128	ENSBTAG00000017227	OR2I1P
23	29018391	ARS-BFGL-NGS-105563	29149292	29150230	ENSBTAG00000045586	OR10C1
23	29018391	ARS-BFGL-NGS-105563	29154869	29155828	ENSBTAG00000012956	OR11W1
23	29018391	ARS-BFGL-NGS-105563	29167187	29168701	ENSBTAG00000048946	OR11A12
23	29018391	ARS-BFGL-NGS-105563	29183684	29184643	ENSBTAG00000053227	OR11A1
23	29018391	ARS-BFGL-NGS-105563	29191351	29192289	ENSBTAG00000031832	OR1O8
23	29018391	ARS-BFGL-NGS-105563	29203825	29204751	ENSBTAG00000049031	OR12D2G
23	29018391	ARS-BFGL-NGS-105563	29218012	29218926	ENSBTAG00000050146
23	29018391	ARS-BFGL-NGS-105563	29222731	29226003	ENSBTAG00000049352	OR1O5P
23	29018391	ARS-BFGL-NGS-105563	29231605	29232531	ENSBTAG00000053370	OR12D2
23	29018391	ARS-BFGL-NGS-105563	29237952	29238908	ENSBTAG00000031835	OR1O9
23	29018391	ARS-BFGL-NGS-105563	29248740	29250424	ENSBTAG00000055092
23	29018391	ARS-BFGL-NGS-105563	29271030	29271956	ENSBTAG00000052867	OR12D23
23	29018391	ARS-BFGL-NGS-105563	29282850	29286137	ENSBTAG00000052416	OR1O6P
23	29018391	ARS-BFGL-NGS-105563	29291787	29292713	ENSBTAG00000049292	OR12D2H
23	29018391	ARS-BFGL-NGS-105563	29305933	29309785	ENSBTAG00000040188	OR12D2E
23	29018391	ARS-BFGL-NGS-105563	29321579	29322505	ENSBTAG00000052547	OR12D2D
23	29018391	ARS-BFGL-NGS-105563	29344338	29345285	ENSBTAG00000039116	OR5V2
23	29018391	ARS-BFGL-NGS-105563	29350762	29351712	ENSBTAG00000039562	OR12D3
23	29018391	ARS-BFGL-NGS-105563	29358442	29359398	ENSBTAG00000048441	OR12D21
23	29018391	ARS-BFGL-NGS-105563	29368353	29372087	ENSBTAG00000052463	OR12D20
23	29018391	ARS-BFGL-NGS-105563	29377500	29378423	ENSBTAG00000039901	OR5V1C
23	29018391	ARS-BFGL-NGS-105563	29387724	29388677	ENSBTAG00000038472	OR5V1
23	29018391	ARS-BFGL-NGS-105563	29407731	29408693	ENSBTAG00000013654	OR14J12
23	29018391	ARS-BFGL-NGS-105563	29413295	29414404	ENSBTAG00000054679	OR14J1
23	29018391	ARS-BFGL-NGS-105563	29424616	29425560	ENSBTAG00000031843	OR2B4
23	29018391	ARS-BFGL-NGS-105563	29442553	29443488	ENSBTAG00000039534	OR2G1
23	29018391	ARS-BFGL-NGS-105563	29469275	29470207	ENSBTAG00000047086	OR2H18
23	29018391	ARS-BFGL-NGS-105563	29481565	29483772	ENSBTAG00000046777	OR2B37
23	29018391	ARS-BFGL-NGS-105563	29491367	29494154	ENSBTAG00000052969	OR2H20
23	29018391	ARS-BFGL-NGS-105563	29500748	29501680	ENSBTAG00000046023	OR2H19
23	29018391	ARS-BFGL-NGS-105563	29515616	29516566	ENSBTAG00000038608	OR2G7B
23	29018391	ARS-BFGL-NGS-105563	28516280	28524677	ENSBTAG00000053664
23	29018391	ARS-BFGL-NGS-105563	28720501	28724399	ENSBTAG00000002069	BOLA
23	29018391	ARS-BFGL-NGS-105563	28777770	28787696	ENSBTAG00000035744	TRIM26
23	29018391	ARS-BFGL-NGS-105563	28816417	28825181	ENSBTAG00000007530	TRIM10
23	29018391	ARS-BFGL-NGS-105563	28917109	28920535	ENSBTAG00000031792	POLR1H
23	29018391	ARS-BFGL-NGS-105563	28941968	28953585	ENSBTAG00000017818	MOG
23	29018391	ARS-BFGL-NGS-105563	28974598	29003173	ENSBTAG00000017239	GABBR1
23	29018391	ARS-BFGL-NGS-105563	29027762	29074861	ENSBTAG00000025398
23	29018391	ARS-BFGL-NGS-105563	29054653	29069618	ENSBTAG00000052703
23	29018391	ARS-BFGL-NGS-105563	29261037	29261963	ENSBTAG00000050879	OR12D2F
23	29018391	ARS-BFGL-NGS-105563	29278135	29279049	ENSBTAG00000051434	OR12D18
23	29018391	ARS-BFGL-NGS-105563	28828979	28840652	ENSBTAG00000037381	TRIM40
23	29018391	ARS-BFGL-NGS-105563	28962193	28967670	ENSBTAG00000051539
23	29958908	BovineHD2300008507	29469275	29470207	ENSBTAG00000047086	OR2H18
23	29958908	BovineHD2300008507	29481565	29483772	ENSBTAG00000046777	OR2B37
23	29958908	BovineHD2300008507	29491367	29494154	ENSBTAG00000052969	OR2H20
23	29958908	BovineHD2300008507	29500748	29501680	ENSBTAG00000046023	OR2H19
23	29958908	BovineHD2300008507	29515616	29516566	ENSBTAG00000038608	OR2G7B
23	29958908	BovineHD2300008507	29527909	29528871	ENSBTAG00000000228	OR2Y3B
23	29958908	BovineHD2300008507	29561576	29562523	ENSBTAG00000037628	OR2U5
23	29958908	BovineHD2300008507	29568995	29569939	ENSBTAG00000050455
23	29958908	BovineHD2300008507	29588437	29589378	ENSBTAG00000054760	OR2B3
23	29958908	BovineHD2300008507	29604281	29605106	ENSBTAG00000006339
23	29958908	BovineHD2300008507	29612534	29613169	ENSBTAG00000027279
23	29958908	BovineHD2300008507	29615075	29616214	ENSBTAG00000050351
23	29958908	BovineHD2300008507	29650881	29651822	ENSBTAG00000049353	OR2B3B
23	29958908	BovineHD2300008507	29661663	29663150	ENSBTAG00000040582	OR2P2
23	29958908	BovineHD2300008507	29679396	29680334	ENSBTAG00000053092	OR2N1
23	29958908	BovineHD2300008507	29702200	29703129	ENSBTAG00000051716	OR2J3
23	29958908	BovineHD2300008507	29717196	29718152	ENSBTAG00000051060	OR10AL42
23	29958908	BovineHD2300008507	29725370	29728406	ENSBTAG00000054689
23	29958908	BovineHD2300008507	29739360	29740592	ENSBTAG00000052149	OR2J3D
23	29958908	BovineHD2300008507	29751566	29752528	ENSBTAG00000054399	OR10AL41
23	29958908	BovineHD2300008507	29770766	29772080	ENSBTAG00000053389	OR2N1O
23	29958908	BovineHD2300008507	29780120	29781070	ENSBTAG00000049302	OR10AL43
23	29958908	BovineHD2300008507	29791959	29792882	ENSBTAG00000049750	OR2J3B
23	29958908	BovineHD2300008507	29820771	29821721	ENSBTAG00000051617	OR10AL40
23	29958908	BovineHD2300008507	29831244	29832180	ENSBTAG00000050941
23	29958908	BovineHD2300008507	29859536	29861913	ENSBTAG00000054401	OR2J1
23	29958908	BovineHD2300008507	29876937	29877890	ENSBTAG00000040457	OR2W1D
23	29958908	BovineHD2300008507	29895604	29896566	ENSBTAG00000015175	OR2W1
23	29958908	BovineHD2300008507	29910286	29911257	ENSBTAG00000000214	OR2AD1
23	29958908	BovineHD2300008507	29930410	29931333	ENSBTAG00000047585	OR2AD1B
23	29958908	BovineHD2300008507	30019010	30019307	ENSBTAG00000047789	Metazoa_SRP
23	29958908	BovineHD2300008507	30026121	30031573	ENSBTAG00000052294
23	29958908	BovineHD2300008507	30069139	30069235	ENSBTAG00000045477	U6
23	29958908	BovineHD2300008507	30101631	30103049	ENSBTAG00000053198
23	29958908	BovineHD2300008507	30131163	30131269	ENSBTAG00000046381	U6
23	29958908	BovineHD2300008507	30132666	30132772	ENSBTAG00000052835	U6
23	29958908	BovineHD2300008507	30269444	30275730	ENSBTAG00000049252
23	29958908	BovineHD2300008507	30355323	30358682	ENSBTAG00000048996
23	29958908	BovineHD2300008507	30377190	30379817	ENSBTAG00000037988	ZSCAN31
23	29958908	BovineHD2300008507	30401490	30401566	ENSBTAG00000045403
23	29958908	BovineHD2300008507	30431383	30435000	ENSBTAG00000031871	NKAPL
23	29958908	BovineHD2300008507	29835220	29836146	ENSBTAG00000051052
23	29958908	BovineHD2300008507	29996426	30007987	ENSBTAG00000008349	ZNF311
23	29958908	BovineHD2300008507	30047159	30061046	ENSBTAG00000000871	TRIM27
23	29958908	BovineHD2300008507	30210124	30214092	ENSBTAG00000051628
23	29958908	BovineHD2300008507	30236196	30245150	ENSBTAG00000050752
23	29958908	BovineHD2300008507	30316678	30347409	ENSBTAG00000008943	ZSCAN12
23	29958908	BovineHD2300008507	30416140	30427406	ENSBTAG00000031869	ZSCAN26
23	29958908	BovineHD2300008507	30441464	30450225	ENSBTAG00000003575	ZKSCAN4
23	29958908	BovineHD2300008507	30198394	30318807	ENSBTAG00000051232
23	29958908	BovineHD2300008507	30390348	30412787	ENSBTAG00000046573	PGBD1
23	30013004	ARS-BFGL-NGS-104394	29515616	29516566	ENSBTAG00000038608	OR2G7B
23	30013004	ARS-BFGL-NGS-104394	29527909	29528871	ENSBTAG00000000228	OR2Y3B
23	30013004	ARS-BFGL-NGS-104394	29561576	29562523	ENSBTAG00000037628	OR2U5
23	30013004	ARS-BFGL-NGS-104394	29568995	29569939	ENSBTAG00000050455
23	30013004	ARS-BFGL-NGS-104394	29588437	29589378	ENSBTAG00000054760	OR2B3
23	30013004	ARS-BFGL-NGS-104394	29604281	29605106	ENSBTAG00000006339
23	30013004	ARS-BFGL-NGS-104394	29612534	29613169	ENSBTAG00000027279
23	30013004	ARS-BFGL-NGS-104394	29615075	29616214	ENSBTAG00000050351
23	30013004	ARS-BFGL-NGS-104394	29650881	29651822	ENSBTAG00000049353	OR2B3B
23	30013004	ARS-BFGL-NGS-104394	29661663	29663150	ENSBTAG00000040582	OR2P2
23	30013004	ARS-BFGL-NGS-104394	29679396	29680334	ENSBTAG00000053092	OR2N1
23	30013004	ARS-BFGL-NGS-104394	29702200	29703129	ENSBTAG00000051716	OR2J3
23	30013004	ARS-BFGL-NGS-104394	29717196	29718152	ENSBTAG00000051060	OR10AL42
23	30013004	ARS-BFGL-NGS-104394	29725370	29728406	ENSBTAG00000054689
23	30013004	ARS-BFGL-NGS-104394	29739360	29740592	ENSBTAG00000052149	OR2J3D
23	30013004	ARS-BFGL-NGS-104394	29751566	29752528	ENSBTAG00000054399	OR10AL41
23	30013004	ARS-BFGL-NGS-104394	29770766	29772080	ENSBTAG00000053389	OR2N1O
23	30013004	ARS-BFGL-NGS-104394	29780120	29781070	ENSBTAG00000049302	OR10AL43
23	30013004	ARS-BFGL-NGS-104394	29791959	29792882	ENSBTAG00000049750	OR2J3B
23	30013004	ARS-BFGL-NGS-104394	29820771	29821721	ENSBTAG00000051617	OR10AL40
23	30013004	ARS-BFGL-NGS-104394	29831244	29832180	ENSBTAG00000050941
23	30013004	ARS-BFGL-NGS-104394	29859536	29861913	ENSBTAG00000054401	OR2J1
23	30013004	ARS-BFGL-NGS-104394	29876937	29877890	ENSBTAG00000040457	OR2W1D
23	30013004	ARS-BFGL-NGS-104394	29895604	29896566	ENSBTAG00000015175	OR2W1
23	30013004	ARS-BFGL-NGS-104394	29910286	29911257	ENSBTAG00000000214	OR2AD1
23	30013004	ARS-BFGL-NGS-104394	29930410	29931333	ENSBTAG00000047585	OR2AD1B
23	30013004	ARS-BFGL-NGS-104394	30019010	30019307	ENSBTAG00000047789	Metazoa_SRP
23	30013004	ARS-BFGL-NGS-104394	30026121	30031573	ENSBTAG00000052294
23	30013004	ARS-BFGL-NGS-104394	30069139	30069235	ENSBTAG00000045477	U6
23	30013004	ARS-BFGL-NGS-104394	30101631	30103049	ENSBTAG00000053198
23	30013004	ARS-BFGL-NGS-104394	30131163	30131269	ENSBTAG00000046381	U6
23	30013004	ARS-BFGL-NGS-104394	30132666	30132772	ENSBTAG00000052835	U6
23	30013004	ARS-BFGL-NGS-104394	30269444	30275730	ENSBTAG00000049252
23	30013004	ARS-BFGL-NGS-104394	30355323	30358682	ENSBTAG00000048996
23	30013004	ARS-BFGL-NGS-104394	30377190	30379817	ENSBTAG00000037988	ZSCAN31
23	30013004	ARS-BFGL-NGS-104394	30401490	30401566	ENSBTAG00000045403
23	30013004	ARS-BFGL-NGS-104394	30431383	30435000	ENSBTAG00000031871	NKAPL
23	30013004	ARS-BFGL-NGS-104394	30467132	30467794	ENSBTAG00000040168	ZSCAN9
23	30013004	ARS-BFGL-NGS-104394	30493485	30494674	ENSBTAG00000048989
23	30013004	ARS-BFGL-NGS-104394	30510284	30513892	ENSBTAG00000051292
23	30013004	ARS-BFGL-NGS-104394	29835220	29836146	ENSBTAG00000051052
23	30013004	ARS-BFGL-NGS-104394	29996426	30007987	ENSBTAG00000008349	ZNF311
23	30013004	ARS-BFGL-NGS-104394	30047159	30061046	ENSBTAG00000000871	TRIM27
23	30013004	ARS-BFGL-NGS-104394	30210124	30214092	ENSBTAG00000051628
23	30013004	ARS-BFGL-NGS-104394	30236196	30245150	ENSBTAG00000050752
23	30013004	ARS-BFGL-NGS-104394	30316678	30347409	ENSBTAG00000008943	ZSCAN12
23	30013004	ARS-BFGL-NGS-104394	30416140	30427406	ENSBTAG00000031869	ZSCAN26
23	30013004	ARS-BFGL-NGS-104394	30441464	30450225	ENSBTAG00000003575	ZKSCAN4
23	30013004	ARS-BFGL-NGS-104394	30198394	30318807	ENSBTAG00000051232
23	30013004	ARS-BFGL-NGS-104394	30390348	30412787	ENSBTAG00000046573	PGBD1
23	30176828	Hapmap36280-SCAFFOLD155216_10397	29679396	29680334	ENSBTAG00000053092	OR2N1
23	30176828	Hapmap36280-SCAFFOLD155216_10397	29702200	29703129	ENSBTAG00000051716	OR2J3
23	30176828	Hapmap36280-SCAFFOLD155216_10397	29717196	29718152	ENSBTAG00000051060	OR10AL42
23	30176828	Hapmap36280-SCAFFOLD155216_10397	29725370	29728406	ENSBTAG00000054689
23	30176828	Hapmap36280-SCAFFOLD155216_10397	29739360	29740592	ENSBTAG00000052149	OR2J3D
23	30176828	Hapmap36280-SCAFFOLD155216_10397	29751566	29752528	ENSBTAG00000054399	OR10AL41
23	30176828	Hapmap36280-SCAFFOLD155216_10397	29770766	29772080	ENSBTAG00000053389	OR2N1O
23	30176828	Hapmap36280-SCAFFOLD155216_10397	29780120	29781070	ENSBTAG00000049302	OR10AL43
23	30176828	Hapmap36280-SCAFFOLD155216_10397	29791959	29792882	ENSBTAG00000049750	OR2J3B
23	30176828	Hapmap36280-SCAFFOLD155216_10397	29820771	29821721	ENSBTAG00000051617	OR10AL40
23	30176828	Hapmap36280-SCAFFOLD155216_10397	29831244	29832180	ENSBTAG00000050941
23	30176828	Hapmap36280-SCAFFOLD155216_10397	29859536	29861913	ENSBTAG00000054401	OR2J1
23	30176828	Hapmap36280-SCAFFOLD155216_10397	29876937	29877890	ENSBTAG00000040457	OR2W1D
23	30176828	Hapmap36280-SCAFFOLD155216_10397	29895604	29896566	ENSBTAG00000015175	OR2W1
23	30176828	Hapmap36280-SCAFFOLD155216_10397	29910286	29911257	ENSBTAG00000000214	OR2AD1
23	30176828	Hapmap36280-SCAFFOLD155216_10397	29930410	29931333	ENSBTAG00000047585	OR2AD1B
23	30176828	Hapmap36280-SCAFFOLD155216_10397	30019010	30019307	ENSBTAG00000047789	Metazoa_SRP
23	30176828	Hapmap36280-SCAFFOLD155216_10397	30026121	30031573	ENSBTAG00000052294
23	30176828	Hapmap36280-SCAFFOLD155216_10397	30069139	30069235	ENSBTAG00000045477	U6
23	30176828	Hapmap36280-SCAFFOLD155216_10397	30101631	30103049	ENSBTAG00000053198
23	30176828	Hapmap36280-SCAFFOLD155216_10397	30131163	30131269	ENSBTAG00000046381	U6
23	30176828	Hapmap36280-SCAFFOLD155216_10397	30132666	30132772	ENSBTAG00000052835	U6
23	30176828	Hapmap36280-SCAFFOLD155216_10397	30269444	30275730	ENSBTAG00000049252
23	30176828	Hapmap36280-SCAFFOLD155216_10397	30355323	30358682	ENSBTAG00000048996
23	30176828	Hapmap36280-SCAFFOLD155216_10397	30377190	30379817	ENSBTAG00000037988	ZSCAN31
23	30176828	Hapmap36280-SCAFFOLD155216_10397	30401490	30401566	ENSBTAG00000045403
23	30176828	Hapmap36280-SCAFFOLD155216_10397	30431383	30435000	ENSBTAG00000031871	NKAPL
23	30176828	Hapmap36280-SCAFFOLD155216_10397	30467132	30467794	ENSBTAG00000040168	ZSCAN9
23	30176828	Hapmap36280-SCAFFOLD155216_10397	30493485	30494674	ENSBTAG00000048989
23	30176828	Hapmap36280-SCAFFOLD155216_10397	30510284	30513892	ENSBTAG00000051292
23	30176828	Hapmap36280-SCAFFOLD155216_10397	30561557	30568915	ENSBTAG00000031873	ZSCAN16
23	30176828	Hapmap36280-SCAFFOLD155216_10397	30575870	30581248	ENSBTAG00000049545
23	30176828	Hapmap36280-SCAFFOLD155216_10397	30605335	30606276	ENSBTAG00000013384	OR1F12
23	30176828	Hapmap36280-SCAFFOLD155216_10397	30631701	30632830	ENSBTAG00000039079
23	30176828	Hapmap36280-SCAFFOLD155216_10397	30652837	30653957	ENSBTAG00000054480	OR2B8K
23	30176828	Hapmap36280-SCAFFOLD155216_10397	30669159	30670288	ENSBTAG00000055279
23	30176828	Hapmap36280-SCAFFOLD155216_10397	29835220	29836146	ENSBTAG00000051052
23	30176828	Hapmap36280-SCAFFOLD155216_10397	29996426	30007987	ENSBTAG00000008349	ZNF311
23	30176828	Hapmap36280-SCAFFOLD155216_10397	30047159	30061046	ENSBTAG00000000871	TRIM27
23	30176828	Hapmap36280-SCAFFOLD155216_10397	30210124	30214092	ENSBTAG00000051628
23	30176828	Hapmap36280-SCAFFOLD155216_10397	30236196	30245150	ENSBTAG00000050752
23	30176828	Hapmap36280-SCAFFOLD155216_10397	30316678	30347409	ENSBTAG00000008943	ZSCAN12
23	30176828	Hapmap36280-SCAFFOLD155216_10397	30416140	30427406	ENSBTAG00000031869	ZSCAN26
23	30176828	Hapmap36280-SCAFFOLD155216_10397	30441464	30450225	ENSBTAG00000003575	ZKSCAN4
23	30176828	Hapmap36280-SCAFFOLD155216_10397	30520977	30525304	ENSBTAG00000051500	ZNF389
23	30176828	Hapmap36280-SCAFFOLD155216_10397	30587543	30599254	ENSBTAG00000031874	ZNF165
23	30176828	Hapmap36280-SCAFFOLD155216_10397	30198394	30318807	ENSBTAG00000051232
23	30176828	Hapmap36280-SCAFFOLD155216_10397	30534992	30550488	ENSBTAG00000007074	ZKSCAN8
23	30176828	Hapmap36280-SCAFFOLD155216_10397	30390348	30412787	ENSBTAG00000046573	PGBD1
23	31163980	BovineHD2300008966	30669159	30670288	ENSBTAG00000055279
23	31163980	BovineHD2300008966	30678836	30679780	ENSBTAG00000055288	OR2B7C
23	31163980	BovineHD2300008966	30713671	30714609	ENSBTAG00000054581	OR2B8M
23	31163980	BovineHD2300008966	30723738	30724682	ENSBTAG00000050507	OR2B7
23	31163980	BovineHD2300008966	30739646	30740584	ENSBTAG00000049012
23	31163980	BovineHD2300008966	30763289	30764233	ENSBTAG00000050213	OR2B7B
23	31163980	BovineHD2300008966	30788954	30789874	ENSBTAG00000040307	OR2W2
23	31163980	BovineHD2300008966	30820412	30821817	ENSBTAG00000005885	OR2B2
23	31163980	BovineHD2300008966	30842512	30843453	ENSBTAG00000038597	OR2W6
23	31163980	BovineHD2300008966	30855515	30856456	ENSBTAG00000039677	OR2B6
23	31163980	BovineHD2300008966	30881509	30882438	ENSBTAG00000039145	OR2W4
23	31163980	BovineHD2300008966	30930742	30931686	ENSBTAG00000039274	OR2B2D
23	31163980	BovineHD2300008966	30972348	30976581	ENSBTAG00000031886	H2BC15
23	31163980	BovineHD2300008966	30976809	30981632	ENSBTAG00000053621	H2AC17
23	31163980	BovineHD2300008966	31001731	31002183	ENSBTAG00000046373
23	31163980	BovineHD2300008966	31002490	31002870	ENSBTAG00000052713	H2BC13
23	31163980	BovineHD2300008966	31022994	31023071	ENSBTAG00000045181	bta-mir-2379
23	31163980	BovineHD2300008966	31119451	31119516	ENSBTAG00000054556	bta-mir-7857-1
23	31163980	BovineHD2300008966	31129228	31129314	ENSBTAG00000050370	bta-mir-7857-2
23	31163980	BovineHD2300008966	31164801	31166680	ENSBTAG00000051743
23	31163980	BovineHD2300008966	31170000	31171190	ENSBTAG00000055174
23	31163980	BovineHD2300008966	31199273	31208024	ENSBTAG00000009152	ZNF391
23	31163980	BovineHD2300008966	31236803	31240259	ENSBTAG00000024169	POM121L2
23	31163980	BovineHD2300008966	31352111	31354325	ENSBTAG00000054548	H2AC12
23	31163980	BovineHD2300008966	31354601	31355275	ENSBTAG00000038173	H2BC12
23	31163980	BovineHD2300008966	31355274	31355570	ENSBTAG00000046096	H4C9
23	31163980	BovineHD2300008966	31362659	31363051	ENSBTAG00000048599	H2AC11
23	31163980	BovineHD2300008966	31363373	31363753	ENSBTAG00000054812	H2BC11
23	31163980	BovineHD2300008966	31409272	31417835	ENSBTAG00000054654
23	31163980	BovineHD2300008966	31477974	31482890	ENSBTAG00000054898	OR2M17
23	31163980	BovineHD2300008966	31492889	31494679	ENSBTAG00000048661	OR2M14
23	31163980	BovineHD2300008966	31542058	31542108	ENSBTAG00000053665
23	31163980	BovineHD2300008966	31608469	31615067	ENSBTAG00000010852
23	31163980	BovineHD2300008966	30752711	30753838	ENSBTAG00000054795
23	31163980	BovineHD2300008966	30948090	30995670	ENSBTAG00000050532	H2BC14
23	31163980	BovineHD2300008966	30948887	30996569	ENSBTAG00000051969	H2AC14
23	31163980	BovineHD2300008966	30959667	30974615	ENSBTAG00000054340	H4C13
23	31163980	BovineHD2300008966	30975866	30992426	ENSBTAG00000053627	H4C11
23	31163980	BovineHD2300008966	30982648	31002313	ENSBTAG00000054176	H4C12
23	31163980	BovineHD2300008966	31009401	31035381	ENSBTAG00000054889
23	31163980	BovineHD2300008966	31172787	31184917	ENSBTAG00000011498	ZNF184
23	31163980	BovineHD2300008966	31308822	31315668	ENSBTAG00000012461	PRSS16
23	31163980	BovineHD2300008966	31538865	31542624	ENSBTAG00000048345
23	31163980	BovineHD2300008966	31565290	31573268	ENSBTAG00000031747	HMGN4
23	31163980	BovineHD2300008966	31520971	31523923	ENSBTAG00000010784	ABT1
23	31163980	BovineHD2300008966	31644576	31655614	ENSBTAG00000054314
23	31163980	BovineHD2300008966	31585191	31591478	ENSBTAG00000031753	BTN1A1
23	31163980	BovineHD2300008966	31448749	31458492	ENSBTAG00000031741	ZNF322

## Sheet: Table S5-EC
Table S5. GO terms based on the genes of Table S4 (EC, 3,649,734 animals)
#Term	ID	P-Value	Corrected P-Value	Input
antigen processing and presentation of endogenous peptide antigen via MHC class I via ER pathway, TAP-independent	GO:0002486	6.15262e-07	4.36836e-05	ENSBTAG00000007075|ENSBTAG00000038619|ENSBTAG00000019386|ENSBTAG00000020116
antigen processing and presentation of endogenous peptide antigen via MHC class Ib	GO:0002476	6.15262e-07	4.36836e-05	ENSBTAG00000007075|ENSBTAG00000038619|ENSBTAG00000019386|ENSBTAG00000020116
antigen processing and presentation of peptide antigen via MHC class I	GO:0002474	6.15262e-07	4.36836e-05	ENSBTAG00000007075|ENSBTAG00000038619|ENSBTAG00000019386|ENSBTAG00000020116
peptide antigen binding	GO:0042605	6.15262e-07	4.36836e-05	ENSBTAG00000007075|ENSBTAG00000038619|ENSBTAG00000019386|ENSBTAG00000020116
external side of plasma membrane	GO:0009897	2.32766e-06	0.000127126	ENSBTAG00000013525|ENSBTAG00000038619|ENSBTAG00000031753|ENSBTAG00000009960|ENSBTAG00000007075|ENSBTAG00000025471|ENSBTAG00000020116|ENSBTAG00000010166|ENSBTAG00000019386|ENSBTAG00000000585|ENSBTAG00000017818
signaling receptor binding	GO:0005102	8.40957e-06	0.000418912	ENSBTAG00000038619|ENSBTAG00000008837|ENSBTAG00000031753|ENSBTAG00000007075|ENSBTAG00000020116|ENSBTAG00000019386|ENSBTAG00000025410|ENSBTAG00000017818|ENSBTAG00000019685
positive regulation of T cell mediated cytotoxicity	GO:0001916	2.19932e-05	0.000918541	ENSBTAG00000007075|ENSBTAG00000038619|ENSBTAG00000019386|ENSBTAG00000020116
immune response	GO:0006955	0.000205411	0.00607675	ENSBTAG00000038619|ENSBTAG00000020674|ENSBTAG00000007075|ENSBTAG00000025471|ENSBTAG00000020116|ENSBTAG00000010166|ENSBTAG00000019386
positive regulation of heterotypic cell-cell adhesion	GO:0034116	0.000255383	0.00725287	ENSBTAG00000009960|ENSBTAG00000025471|ENSBTAG00000014420
negative regulation of viral release from host cell	GO:1902187	0.000312359	0.00852981	ENSBTAG00000035744|ENSBTAG00000000871|ENSBTAG00000007532
misfolded protein binding	GO:0051787	0.000530464	0.0125543	ENSBTAG00000025441|ENSBTAG00000025442|ENSBTAG00000019685
regulation of gene expression	GO:0010468	0.000829242	0.0189923	ENSBTAG00000007530|ENSBTAG00000007532|ENSBTAG00000007074|ENSBTAG00000035744|ENSBTAG00000000871|ENSBTAG00000009152
tumor necrosis factor receptor binding	GO:0005164	0.00107401	0.0238295	ENSBTAG00000025471|ENSBTAG00000020674|ENSBTAG00000000016
ATPase activity	GO:0016887	0.00146425	0.0307144	ENSBTAG00000018657|ENSBTAG00000025441|ENSBTAG00000025442|ENSBTAG00000016305|ENSBTAG00000006927|ENSBTAG00000014491
positive regulation of humoral immune response mediated by circulating immunoglobulin	GO:0002925	0.00147083	0.0307144	ENSBTAG00000000016|ENSBTAG00000025471
acetylcholine receptor signaling pathway	GO:0095500	0.00195016	0.037422	ENSBTAG00000013525|ENSBTAG00000000582
tRNA aminoacylation for protein translation	GO:0006418	0.00195016	0.037422	ENSBTAG00000010698|ENSBTAG00000005631
macromolecule depalmitoylation	GO:0098734	0.00195016	0.037422	ENSBTAG00000000578|ENSBTAG00000004436
olfactory receptor activity	GO:0004984	0.00237321	0.0437493	ENSBTAG00000027245|ENSBTAG00000039562|ENSBTAG00000039116|ENSBTAG00000039901|ENSBTAG00000039677|ENSBTAG00000040188|ENSBTAG00000015175|ENSBTAG00000038472
positive regulation of NF-kappaB transcription factor activity	GO:0051092	0.00240313	0.0437493	ENSBTAG00000009960|ENSBTAG00000007532|ENSBTAG00000000871|ENSBTAG00000025471|ENSBTAG00000014420
COP9 signalosome	GO:0008180	0.00273761	0.0485926	ENSBTAG00000009960|ENSBTAG00000025441|ENSBTAG00000025442
natural killer cell activation	GO:0030101	0.00309933	0.051175	ENSBTAG00000018343|ENSBTAG00000019685
microglial cell activation	GO:0001774	0.00309933	0.051175	ENSBTAG00000025471|ENSBTAG00000014420
U6 snRNP	GO:0005688	0.00309933	0.051175	ENSBTAG00000005634|ENSBTAG00000014490
detection of chemical stimulus involved in sensory perception of smell	GO:0050911	0.00396333	0.0639538	ENSBTAG00000027245|ENSBTAG00000039562|ENSBTAG00000039116|ENSBTAG00000039901|ENSBTAG00000039677|ENSBTAG00000040188|ENSBTAG00000015175|ENSBTAG00000038472
C2H2 zinc finger domain binding	GO:0070742	0.0044952	0.0679062	ENSBTAG00000009874|ENSBTAG00000005676
palmitoyl-(protein) hydrolase activity	GO:0008474	0.0044952	0.0679062	ENSBTAG00000000578|ENSBTAG00000004436
protein refolding	GO:0042026	0.00528295	0.0707716	ENSBTAG00000025441|ENSBTAG00000025442
aminoacyl-tRNA editing activity	GO:0002161	0.00528295	0.0707716	ENSBTAG00000010698|ENSBTAG00000005631
negative regulation of viral entry into host cell	GO:0046597	0.00528295	0.0707716	ENSBTAG00000035744|ENSBTAG00000007530
cation transport	GO:0006812	0.00528295	0.0707716	ENSBTAG00000016305|ENSBTAG00000018657
lymph node development	GO:0048535	0.00612918	0.0805873	ENSBTAG00000020674|ENSBTAG00000000016
aminoacyl-tRNA metabolism involved in translational fidelity	GO:0106074	0.00703284	0.0907876	ENSBTAG00000010698|ENSBTAG00000005631
neuron projection extension	GO:1990138	0.00799291	0.101339	ENSBTAG00000010682|ENSBTAG00000009159
cellular response to unfolded protein	GO:0034620	0.00900837	0.110275	ENSBTAG00000025441|ENSBTAG00000025442
regulation of cytokine production	GO:0001817	0.0100782	0.12128	ENSBTAG00000017818|ENSBTAG00000031753
synaptonemal complex assembly	GO:0007130	0.0112015	0.128275	ENSBTAG00000019685|ENSBTAG00000005676
mRNA catabolic process	GO:0006402	0.0112015	0.128275	ENSBTAG00000005634|ENSBTAG00000005588
positive regulation of nitric oxide biosynthetic process	GO:0045429	0.0112015	0.128275	ENSBTAG00000013530|ENSBTAG00000025471
protein folding chaperone	GO:0044183	0.0148821	0.160095	ENSBTAG00000025441|ENSBTAG00000025442
phagocytic cup	GO:0001891	0.0148821	0.160095	ENSBTAG00000020554|ENSBTAG00000025471
chaperone cofactor-dependent protein refolding	GO:0051085	0.0148821	0.160095	ENSBTAG00000025441|ENSBTAG00000025442
defense response to Gram-positive bacterium	GO:0050830	0.0172679	0.180297	ENSBTAG00000038173|ENSBTAG00000000016|ENSBTAG00000025471
positive regulation of JUN kinase activity	GO:0043507	0.0175853	0.18095	ENSBTAG00000025471|ENSBTAG00000014420
DNA-dependent ATPase activity	GO:0008094	0.019009	0.192656	ENSBTAG00000019790|ENSBTAG00000046757
plasma membrane	GO:0005886	0.0192656	0.192656	ENSBTAG00000019386|ENSBTAG00000039562|ENSBTAG00000039116|ENSBTAG00000005588|ENSBTAG00000039677|ENSBTAG00000027245|ENSBTAG00000013525|ENSBTAG00000025441|ENSBTAG00000007075|ENSBTAG00000025442|ENSBTAG00000005674|ENSBTAG00000005675|ENSBTAG00000020116|ENSBTAG00000010166|ENSBTAG00000040188|ENSBTAG00000038619|ENSBTAG00000039901|ENSBTAG00000008837|ENSBTAG00000007453|ENSBTAG00000013533|ENSBTAG00000025471|…
regulation of transcription by RNA polymerase II	GO:0006357	0.0200462	0.19497	ENSBTAG00000032031|ENSBTAG00000031873|ENSBTAG00000031874|ENSBTAG00000010784|ENSBTAG00000031869|ENSBTAG00000009874|ENSBTAG00000008313|ENSBTAG00000014421|ENSBTAG00000037988
response to unfolded protein	GO:0006986	0.0204795	0.195149	ENSBTAG00000025441|ENSBTAG00000025442
nuclear chromatin	GO:0000790	0.0206143	0.195149	ENSBTAG00000031873|ENSBTAG00000031874|ENSBTAG00000031869|ENSBTAG00000008313|ENSBTAG00000014421|ENSBTAG00000037988
nucleic acid binding	GO:0003676	0.0215605	0.20142	ENSBTAG00000007074|ENSBTAG00000003575|ENSBTAG00000031792|ENSBTAG00000008835|ENSBTAG00000017836
ubiquitin protein ligase activity	GO:0061630	0.0224571	0.206585	ENSBTAG00000000871|ENSBTAG00000035744|ENSBTAG00000032247|ENSBTAG00000007530|ENSBTAG00000007532
neuron development	GO:0048666	0.0302374	0.261812	ENSBTAG00000006941|ENSBTAG00000014421
protein K63-linked ubiquitination	GO:0070534	0.0302374	0.261812	ENSBTAG00000000871|ENSBTAG00000025413
negative regulation of tumor necrosis factor production	GO:0032720	0.0302374	0.261812	ENSBTAG00000014492|ENSBTAG00000000871
regulation of immune response	GO:0050776	0.0302374	0.261812	ENSBTAG00000017818|ENSBTAG00000031753
innate immune response	GO:0045087	0.0316255	0.267391	ENSBTAG00000035744|ENSBTAG00000000871|ENSBTAG00000007530|ENSBTAG00000007450|ENSBTAG00000007532
erythrocyte differentiation	GO:0030218	0.0320116	0.267391	ENSBTAG00000013525|ENSBTAG00000007530
humoral immune response	GO:0006959	0.0338259	0.27926	ENSBTAG00000000016|ENSBTAG00000025471
heat shock protein binding	GO:0031072	0.0375713	0.281604	ENSBTAG00000025441|ENSBTAG00000025442
G protein-coupled receptor activity	GO:0004930	0.0442419	0.281604	ENSBTAG00000027245|ENSBTAG00000039562|ENSBTAG00000039116|ENSBTAG00000039901|ENSBTAG00000039677|ENSBTAG00000040188|ENSBTAG00000015175|ENSBTAG00000038472
DNA-binding transcription factor activity, RNA polymerase II-specific	GO:0000981	0.0496321	0.281604	ENSBTAG00000031873|ENSBTAG00000031874|ENSBTAG00000031869|ENSBTAG00000008313|ENSBTAG00000014421|ENSBTAG00000037988
positive regulation of interferon-gamma production	GO:0032729	0.0496874	0.281604	ENSBTAG00000000016|ENSBTAG00000025471
Olfactory transduction	bta04740	6.29682e-12	4.47074e-09	ENSBTAG00000039274|ENSBTAG00000031835|ENSBTAG00000039562|ENSBTAG00000039116|ENSBTAG00000031832|ENSBTAG00000040457|ENSBTAG00000000214|ENSBTAG00000039677|ENSBTAG00000027245|ENSBTAG00000037628|ENSBTAG00000046023|ENSBTAG00000047086|ENSBTAG00000047585|ENSBTAG00000040188|ENSBTAG00000003250|ENSBTAG00000045586|ENSBTAG00000031843|ENSBTAG00000005885|ENSBTAG00000038597|ENSBTAG00000039901|ENSBTAG00000039534|…
Type I diabetes mellitus	bta04940	1.16803e-09	3.4458e-07	ENSBTAG00000038619|ENSBTAG00000007075|ENSBTAG00000005182|ENSBTAG00000000016|ENSBTAG00000020116|ENSBTAG00000025471|ENSBTAG00000019386|ENSBTAG00000001476|ENSBTAG00000002069
Antigen processing and presentation	bta04612	1.45597e-09	3.4458e-07	ENSBTAG00000038619|ENSBTAG00000025441|ENSBTAG00000007075|ENSBTAG00000025442|ENSBTAG00000005182|ENSBTAG00000025471|ENSBTAG00000020116|ENSBTAG00000019386|ENSBTAG00000001476|ENSBTAG00000002069
Graft-versus-host disease	bta05332	4.5283e-09	8.03773e-07	ENSBTAG00000038619|ENSBTAG00000007075|ENSBTAG00000005182|ENSBTAG00000025471|ENSBTAG00000020116|ENSBTAG00000019386|ENSBTAG00000001476|ENSBTAG00000002069
Allograft rejection	bta05330	9.05362e-09	1.28561e-06	ENSBTAG00000038619|ENSBTAG00000007075|ENSBTAG00000005182|ENSBTAG00000025471|ENSBTAG00000020116|ENSBTAG00000019386|ENSBTAG00000001476|ENSBTAG00000002069
Viral carcinogenesis	bta05203	1.5985e-07	1.89156e-05	ENSBTAG00000006936|ENSBTAG00000019386|ENSBTAG00000038173|ENSBTAG00000007075|ENSBTAG00000005182|ENSBTAG00000031886|ENSBTAG00000008794|ENSBTAG00000038619|ENSBTAG00000001476|ENSBTAG00000046757|ENSBTAG00000002069|ENSBTAG00000020116
Autoimmune thyroid disease	bta05320	8.35234e-07	5.39105e-05	ENSBTAG00000038619|ENSBTAG00000007075|ENSBTAG00000005182|ENSBTAG00000020116|ENSBTAG00000019386|ENSBTAG00000001476|ENSBTAG00000002069
Viral myocarditis	bta05416	1.76605e-06	0.000104492	ENSBTAG00000038619|ENSBTAG00000007075|ENSBTAG00000005182|ENSBTAG00000020116|ENSBTAG00000019386|ENSBTAG00000001476|ENSBTAG00000002069
Phagosome	bta04145	8.85026e-06	0.000418912	ENSBTAG00000006969|ENSBTAG00000038619|ENSBTAG00000014491|ENSBTAG00000007075|ENSBTAG00000005182|ENSBTAG00000020116|ENSBTAG00000019386|ENSBTAG00000001476|ENSBTAG00000002069
Human T-cell leukemia virus 1 infection	bta05166	1.56713e-05	0.000695414	ENSBTAG00000038619|ENSBTAG00000007075|ENSBTAG00000005182|ENSBTAG00000000016|ENSBTAG00000020116|ENSBTAG00000025471|ENSBTAG00000008794|ENSBTAG00000019386|ENSBTAG00000001476|ENSBTAG00000002069
Herpes simplex virus 1 infection	bta05168	3.65468e-05	0.00144157	ENSBTAG00000038619|ENSBTAG00000002069|ENSBTAG00000025471|ENSBTAG00000011498|ENSBTAG00000005182|ENSBTAG00000000016|ENSBTAG00000020116|ENSBTAG00000017836|ENSBTAG00000019386|ENSBTAG00000001476|ENSBTAG00000007075
Human papillomavirus infection	bta05165	7.30981e-05	0.00273156	ENSBTAG00000038619|ENSBTAG00000014491|ENSBTAG00000007075|ENSBTAG00000005182|ENSBTAG00000025471|ENSBTAG00000020116|ENSBTAG00000019386|ENSBTAG00000001476|ENSBTAG00000002069|ENSBTAG00000025424|ENSBTAG00000001444
Human cytomegalovirus infection	bta05163	0.000121288	0.00430573	ENSBTAG00000038619|ENSBTAG00000007075|ENSBTAG00000005182|ENSBTAG00000025471|ENSBTAG00000020116|ENSBTAG00000008794|ENSBTAG00000019386|ENSBTAG00000001476|ENSBTAG00000002069
Endocytosis	bta04144	0.000129804	0.00438862	ENSBTAG00000038619|ENSBTAG00000025441|ENSBTAG00000007075|ENSBTAG00000025442|ENSBTAG00000005182|ENSBTAG00000020116|ENSBTAG00000019386|ENSBTAG00000001476|ENSBTAG00000002069
Cell adhesion molecules (CAMs)	bta04514	0.000188087	0.00600612	ENSBTAG00000038619|ENSBTAG00000007075|ENSBTAG00000005182|ENSBTAG00000020116|ENSBTAG00000019386|ENSBTAG00000001476|ENSBTAG00000002069
Kaposi sarcoma-associated herpesvirus infection	bta05167	0.000194564	0.00600612	ENSBTAG00000038619|ENSBTAG00000007075|ENSBTAG00000005182|ENSBTAG00000020116|ENSBTAG00000010166|ENSBTAG00000019386|ENSBTAG00000001476|ENSBTAG00000002069
Cellular senescence	bta04218	0.000366082	0.00962659	ENSBTAG00000038619|ENSBTAG00000007075|ENSBTAG00000005182|ENSBTAG00000020116|ENSBTAG00000019386|ENSBTAG00000001476|ENSBTAG00000002069
Epstein-Barr virus infection	bta05169	0.000387795	0.00983338	ENSBTAG00000038619|ENSBTAG00000007075|ENSBTAG00000005182|ENSBTAG00000025471|ENSBTAG00000020116|ENSBTAG00000019386|ENSBTAG00000001476|ENSBTAG00000002069
Human immunodeficiency virus 1 infection	bta05170	0.000454902	0.0111373	ENSBTAG00000038619|ENSBTAG00000007075|ENSBTAG00000005182|ENSBTAG00000025471|ENSBTAG00000020116|ENSBTAG00000019386|ENSBTAG00000001476|ENSBTAG00000002069
Spliceosome	bta03040	0.00463116	0.0685026	ENSBTAG00000025441|ENSBTAG00000006960|ENSBTAG00000025442|ENSBTAG00000005634|ENSBTAG00000014490
Systemic lupus erythematosus	bta05322	0.00527709	0.0707716	ENSBTAG00000006864|ENSBTAG00000038173|ENSBTAG00000007450|ENSBTAG00000031886|ENSBTAG00000025471
NF-kappa B signaling pathway	bta04064	0.00820719	0.10223	ENSBTAG00000025471|ENSBTAG00000020674|ENSBTAG00000008837|ENSBTAG00000000016
Legionellosis	bta05134	0.0114908	0.1295	ENSBTAG00000025441|ENSBTAG00000025442|ENSBTAG00000025471
Staphylococcus aureus infection	bta05150	0.0172679	0.180297	ENSBTAG00000046158|ENSBTAG00000006864|ENSBTAG00000007450
Estrogen signaling pathway	bta04915	0.0199197	0.19497	ENSBTAG00000008794|ENSBTAG00000025441|ENSBTAG00000025442|ENSBTAG00000017239
Pertussis	bta05133	0.0226952	0.206585	ENSBTAG00000006864|ENSBTAG00000025471|ENSBTAG00000007450
Complement and coagulation cascades	bta04610	0.0318758	0.267391	ENSBTAG00000046158|ENSBTAG00000006864|ENSBTAG00000007450
Rheumatoid arthritis	bta05323	0.0370906	0.281604	ENSBTAG00000025471|ENSBTAG00000020674|ENSBTAG00000014491
Protein processing in endoplasmic reticulum	bta04141	0.0402484	0.281604	ENSBTAG00000008794|ENSBTAG00000025441|ENSBTAG00000025442|ENSBTAG00000025413

## Sheet: Table S6-EC
Table S6. QTLs overlapping with important SNPs (EC, 3,649,734 animals)
Chr	SNP position	SNP	QTL start	QTL end	QTL
1	73971461	Hapmap38109-BTA-36588	24549201	94402650	Oleic acid content QTL (12199)
1	73971461	Hapmap38109-BTA-36588	39049021	77739137	Fertility treatments QTL (11319)
1	73971461	Hapmap38109-BTA-36588	50246903	102544700	Conception rate QTL (3439)
1	73971461	Hapmap38109-BTA-36588	52308051	78446695	Linoleic acid content QTL (12226)
1	73971461	Hapmap38109-BTA-36588	52308051	78446695	Linolenic acid content QTL (12227)
1	73971461	Hapmap38109-BTA-36588	52308051	78446695	Polyunsaturated fatty acid content QTL (12228)
1	73971461	Hapmap38109-BTA-36588	52308051	78446695	Marbling score QTL (10641)
1	73971461	Hapmap38109-BTA-36588	60296283	144690571	Milk alpha-casein percentage QTL (21533)
1	73971461	Hapmap38109-BTA-36588	63423896	79656722	Body weight (yearling) QTL (1303)
1	73971461	Hapmap38109-BTA-36588	63423896	79656722	Body weight (slaughter) QTL (1308)
1	73971461	Hapmap38109-BTA-36588	63425947	81164130	Carcass weight QTL (1311)
1	73971461	Hapmap38109-BTA-36588	64039165	78446695	Body weight (weaning) QTL (10642)
1	73971461	Hapmap38109-BTA-36588	67679502	112799170	Infectious bovine keratoconjunctivitis susceptibility QTL (9947)
1	73971461	Hapmap38109-BTA-36588	73971459	73971463	Juiciness QTL (151943)
22	60478622	ARS-BFGL-NGS-67185	48797725	60772965	Height (yearling) QTL (11155)
22	60478622	ARS-BFGL-NGS-67185	58889762	60772965	Body weight (mature) QTL (11156)
23	26926436	BovineHD2300007231	4814335	31050495	Parasite detection rate QTL (10543)
23	26926436	BovineHD2300007231	5176394	44555558	Immunoglobulin G level QTL (66214)
23	26926436	BovineHD2300007231	5247232	31483392	Percentage live sperm after thawing QTL (9918)
23	26926436	BovineHD2300007231	5575184	33975827	Milk fat yield QTL (10450)
23	26926436	BovineHD2300007231	8198800	37714480	Milk protein yield QTL (10451)
23	26926436	BovineHD2300007231	9445017	37714480	Milk yield QTL (10449)
23	26926436	BovineHD2300007231	9725088	28138281	Milk protein percentage QTL (1411)
23	26926436	BovineHD2300007231	17388015	34297220	Marbling score QTL (11173)
23	26926436	BovineHD2300007231	17388015	34297220	Scrotal circumference QTL (11170)
23	26926436	BovineHD2300007231	17388015	27279047	Twinning QTL (1762)
23	26926436	BovineHD2300007231	18562083	28164517	Average daily gain QTL (2648)
23	26926436	BovineHD2300007231	18562083	28164517	Body weight (birth) QTL (2644)
23	26926436	BovineHD2300007231	18566674	28138281	Milking speed QTL (1414)
23	26926436	BovineHD2300007231	18566674	31325975	Teat placement - front QTL (1635)
23	26926436	BovineHD2300007231	23284592	46634774	Residual feed intake QTL (5303)
23	26926436	BovineHD2300007231	24740698	34297220	Body weight (weaning) QTL (11174)
23	26926436	BovineHD2300007231	24740698	34297220	Fat thickness at the 12th rib QTL (11172)
23	26934192	BTA-27247-no-rs	4814335	31050495	Parasite detection rate QTL (10543)
23	26934192	BTA-27247-no-rs	5176394	44555558	Immunoglobulin G level QTL (66214)
23	26934192	BTA-27247-no-rs	5247232	31483392	Percentage live sperm after thawing QTL (9918)
23	26934192	BTA-27247-no-rs	5575184	33975827	Milk fat yield QTL (10450)
23	26934192	BTA-27247-no-rs	8198800	37714480	Milk protein yield QTL (10451)
23	26934192	BTA-27247-no-rs	9445017	37714480	Milk yield QTL (10449)
23	26934192	BTA-27247-no-rs	9725088	28138281	Milk protein percentage QTL (1411)
23	26934192	BTA-27247-no-rs	17388015	34297220	Marbling score QTL (11173)
23	26934192	BTA-27247-no-rs	17388015	34297220	Scrotal circumference QTL (11170)
23	26934192	BTA-27247-no-rs	17388015	27279047	Twinning QTL (1762)
23	26934192	BTA-27247-no-rs	18562083	28164517	Average daily gain QTL (2648)
23	26934192	BTA-27247-no-rs	18562083	28164517	Body weight (birth) QTL (2644)
23	26934192	BTA-27247-no-rs	18566674	28138281	Milking speed QTL (1414)
23	26934192	BTA-27247-no-rs	18566674	31325975	Teat placement - front QTL (1635)
23	26934192	BTA-27247-no-rs	23284592	46634774	Residual feed intake QTL (5303)
23	26934192	BTA-27247-no-rs	24740698	34297220	Body weight (weaning) QTL (11174)
23	26934192	BTA-27247-no-rs	24740698	34297220	Fat thickness at the 12th rib QTL (11172)
23	26934192	BTA-27247-no-rs	26934190	26934194	Antibody-mediated immune response QTL (30572)
23	26934192	BTA-27247-no-rs	26934190	26934194	Cell-mediated immune response QTL (30586)
23	27446664	BovineHD2300007469	4814335	31050495	Parasite detection rate QTL (10543)
23	27446664	BovineHD2300007469	5176394	44555558	Immunoglobulin G level QTL (66214)
23	27446664	BovineHD2300007469	5247232	31483392	Percentage live sperm after thawing QTL (9918)
23	27446664	BovineHD2300007469	5575184	33975827	Milk fat yield QTL (10450)
23	27446664	BovineHD2300007469	8198800	37714480	Milk protein yield QTL (10451)
23	27446664	BovineHD2300007469	9445017	37714480	Milk yield QTL (10449)
23	27446664	BovineHD2300007469	9725088	28138281	Milk protein percentage QTL (1411)
23	27446664	BovineHD2300007469	13551632	27836565	Twinning QTL (2424)
23	27446664	BovineHD2300007469	17388015	34297220	Marbling score QTL (11173)
23	27446664	BovineHD2300007469	17388015	34297220	Scrotal circumference QTL (11170)
23	27446664	BovineHD2300007469	18562083	28164517	Average daily gain QTL (2648)
23	27446664	BovineHD2300007469	18562083	28164517	Body weight (birth) QTL (2644)
23	27446664	BovineHD2300007469	18566674	28138281	Milking speed QTL (1414)
23	27446664	BovineHD2300007469	18566674	31325975	Teat placement - front QTL (1635)
23	27446664	BovineHD2300007469	23284592	46634774	Residual feed intake QTL (5303)
23	27446664	BovineHD2300007469	24740698	34297220	Body weight (weaning) QTL (11174)
23	27446664	BovineHD2300007469	24740698	34297220	Fat thickness at the 12th rib QTL (11172)
23	27446664	BovineHD2300007469	27279047	38167053	Stillbirth QTL (11372)
23	28526405	BovineHD2300007953	4814335	31050495	Parasite detection rate QTL (10543)
23	28526405	BovineHD2300007953	5176394	44555558	Immunoglobulin G level QTL (66214)
23	28526405	BovineHD2300007953	5247232	31483392	Percentage live sperm after thawing QTL (9918)
23	28526405	BovineHD2300007953	5575184	33975827	Milk fat yield QTL (10450)
23	28526405	BovineHD2300007953	8198800	37714480	Milk protein yield QTL (10451)
23	28526405	BovineHD2300007953	9445017	37714480	Milk yield QTL (10449)
23	28526405	BovineHD2300007953	17388015	34297220	Marbling score QTL (11173)
23	28526405	BovineHD2300007953	17388015	34297220	Scrotal circumference QTL (11170)
23	28526405	BovineHD2300007953	18562083	34192275	Milking speed QTL (4644)
23	28526405	BovineHD2300007953	18566674	31325975	Teat placement - front QTL (1635)
23	28526405	BovineHD2300007953	23284592	46634774	Residual feed intake QTL (5303)
23	28526405	BovineHD2300007953	24740698	34297220	Body weight (weaning) QTL (11174)
23	28526405	BovineHD2300007953	24740698	34297220	Fat thickness at the 12th rib QTL (11172)
23	28526405	BovineHD2300007953	27279047	38167053	Stillbirth QTL (11372)
23	28526405	BovineHD2300007953	27679148	35549996	Tick resistance QTL (12223)
23	28526405	BovineHD2300007953	28141561	34297220	Veterinary treatments QTL (1415)
23	28526405	BovineHD2300007953	28269462	38167053	Somatic cell score QTL (2688)
23	28526405	BovineHD2300007953	28269462	38167053	Udder depth QTL (1638)
23	28785343	BovineHD2300008056	24740698	34297220	Body weight (weaning) QTL (11174)
23	28785343	BovineHD2300008056	24740698	34297220	Fat thickness at the 12th rib QTL (11172)
23	28785343	BovineHD2300008056	5176394	44555558	Immunoglobulin G level QTL (66214)
23	28785343	BovineHD2300008056	17388015	34297220	Marbling score QTL (11173)
23	28785343	BovineHD2300008056	5575184	33975827	Milk fat yield QTL (10450)
23	28785343	BovineHD2300008056	8198800	37714480	Milk protein yield QTL (10451)
23	28785343	BovineHD2300008056	9445017	37714480	Milk yield QTL (10449)
23	28785343	BovineHD2300008056	18562083	34192275	Milking speed QTL (4644)
23	28785343	BovineHD2300008056	4814335	31050495	Parasite detection rate QTL (10543)
23	28785343	BovineHD2300008056	5247232	31483392	Percentage live sperm after thawing QTL (9918)
23	28785343	BovineHD2300008056	23284592	46634774	Residual feed intake QTL (5303)
23	28785343	BovineHD2300008056	17388015	34297220	Scrotal circumference QTL (11170)
23	28785343	BovineHD2300008056	28269462	38167053	Somatic cell score QTL (2688)
23	28785343	BovineHD2300008056	27279047	38167053	Stillbirth QTL (11372)
23	28785343	BovineHD2300008056	18566674	31325975	Teat placement - front QTL (1635)
23	28785343	BovineHD2300008056	27679148	35549996	Tick resistance QTL (12223)
23	28785343	BovineHD2300008056	28269462	38167053	Udder depth QTL (1638)
23	28785343	BovineHD2300008056	28141561	34297220	Veterinary treatments QTL (1415)
23	28825626	BovineHD2300008081	24740698	34297220	Body weight (weaning) QTL (11174)
23	28825626	BovineHD2300008081	24740698	34297220	Fat thickness at the 12th rib QTL (11172)
23	28825626	BovineHD2300008081	5176394	44555558	Immunoglobulin G level QTL (66214)
23	28825626	BovineHD2300008081	17388015	34297220	Marbling score QTL (11173)
23	28825626	BovineHD2300008081	5575184	33975827	Milk fat yield QTL (10450)
23	28825626	BovineHD2300008081	28825624	28825628	Milk kappa-casein percentage QTL (112368)
23	28825626	BovineHD2300008081	8198800	37714480	Milk protein yield QTL (10451)
23	28825626	BovineHD2300008081	9445017	37714480	Milk yield QTL (10449)
23	28825626	BovineHD2300008081	18562083	34192275	Milking speed QTL (4644)
23	28825626	BovineHD2300008081	4814335	31050495	Parasite detection rate QTL (10543)
23	28825626	BovineHD2300008081	5247232	31483392	Percentage live sperm after thawing QTL (9918)
23	28825626	BovineHD2300008081	23284592	46634774	Residual feed intake QTL (5303)
23	28825626	BovineHD2300008081	17388015	34297220	Scrotal circumference QTL (11170)
23	28825626	BovineHD2300008081	28269462	38167053	Somatic cell score QTL (2688)
23	28825626	BovineHD2300008081	27279047	38167053	Stillbirth QTL (11372)
23	28825626	BovineHD2300008081	18566674	31325975	Teat placement - front QTL (1635)
23	28825626	BovineHD2300008081	27679148	35549996	Tick resistance QTL (12223)
23	28825626	BovineHD2300008081	28269462	38167053	Udder depth QTL (1638)
23	28825626	BovineHD2300008081	28141561	34297220	Veterinary treatments QTL (1415)
23	29018391	ARS-BFGL-NGS-105563	29018389	29018393	Antibody-mediated immune response QTL (30573)
23	29018391	ARS-BFGL-NGS-105563	24740698	34297220	Body weight (weaning) QTL (11174)
23	29018391	ARS-BFGL-NGS-105563	24740698	34297220	Fat thickness at the 12th rib QTL (11172)
23	29018391	ARS-BFGL-NGS-105563	5176394	44555558	Immunoglobulin G level QTL (66214)
23	29018391	ARS-BFGL-NGS-105563	17388015	34297220	Marbling score QTL (11173)
23	29018391	ARS-BFGL-NGS-105563	5575184	33975827	Milk fat yield QTL (10450)
23	29018391	ARS-BFGL-NGS-105563	28925366	29056547	Milk protein percentage QTL (4810)
23	29018391	ARS-BFGL-NGS-105563	8198800	37714480	Milk protein yield QTL (10451)
23	29018391	ARS-BFGL-NGS-105563	9445017	37714480	Milk yield QTL (10449)
23	29018391	ARS-BFGL-NGS-105563	18562083	34192275	Milking speed QTL (4644)
23	29018391	ARS-BFGL-NGS-105563	4814335	31050495	Parasite detection rate QTL (10543)
23	29018391	ARS-BFGL-NGS-105563	5247232	31483392	Percentage live sperm after thawing QTL (9918)
23	29018391	ARS-BFGL-NGS-105563	23284592	46634774	Residual feed intake QTL (5303)
23	29018391	ARS-BFGL-NGS-105563	17388015	34297220	Scrotal circumference QTL (11170)
23	29018391	ARS-BFGL-NGS-105563	28269462	38167053	Somatic cell score QTL (2688)
23	29018391	ARS-BFGL-NGS-105563	27279047	38167053	Stillbirth QTL (11372)
23	29018391	ARS-BFGL-NGS-105563	18566674	31325975	Teat placement - front QTL (1635)
23	29018391	ARS-BFGL-NGS-105563	27679148	35549996	Tick resistance QTL (12223)
23	29018391	ARS-BFGL-NGS-105563	28269462	38167053	Udder depth QTL (1638)
23	29018391	ARS-BFGL-NGS-105563	28141561	34297220	Veterinary treatments QTL (1415)
23	29958908	BovineHD2300008507	4814335	31050495	Parasite detection rate QTL (10543)
23	29958908	BovineHD2300008507	5176394	44555558	Immunoglobulin G level QTL (66214)
23	29958908	BovineHD2300008507	5247232	31483392	Percentage live sperm after thawing QTL (9918)
23	29958908	BovineHD2300008507	5575184	33975827	Milk fat yield QTL (10450)
23	29958908	BovineHD2300008507	8198800	37714480	Milk protein yield QTL (10451)
23	29958908	BovineHD2300008507	9445017	37714480	Milk yield QTL (10449)
23	29958908	BovineHD2300008507	17388015	34297220	Marbling score QTL (11173)
23	29958908	BovineHD2300008507	17388015	34297220	Scrotal circumference QTL (11170)
23	29958908	BovineHD2300008507	18562083	34192275	Milking speed QTL (4644)
23	29958908	BovineHD2300008507	18566674	31325975	Teat placement - front QTL (1635)
23	29958908	BovineHD2300008507	23284592	46634774	Residual feed intake QTL (5303)
23	29958908	BovineHD2300008507	24740698	34297220	Body weight (weaning) QTL (11174)
23	29958908	BovineHD2300008507	24740698	34297220	Fat thickness at the 12th rib QTL (11172)
23	29958908	BovineHD2300008507	25777027	46634774	Residual feed intake QTL (5304)
23	29958908	BovineHD2300008507	27279047	38167053	Stillbirth QTL (11372)
23	29958908	BovineHD2300008507	27679148	35549996	Tick resistance QTL (12223)
23	29958908	BovineHD2300008507	28141561	34297220	Veterinary treatments QTL (1415)
23	29958908	BovineHD2300008507	28269462	38167053	Somatic cell score QTL (2688)
23	29958908	BovineHD2300008507	28269462	38167053	Udder depth QTL (1638)
23	29958908	BovineHD2300008507	29187728	46962726	Abomasum displacement QTL (5126)
23	29958908	BovineHD2300008507	29896104	30027285	Dry matter intake QTL (11474)
23	30013004	ARS-BFGL-NGS-104394	4814335	31050495	Parasite detection rate QTL (10543)
23	30013004	ARS-BFGL-NGS-104394	5176394	44555558	Immunoglobulin G level QTL (66214)
23	30013004	ARS-BFGL-NGS-104394	5247232	31483392	Percentage live sperm after thawing QTL (9918)
23	30013004	ARS-BFGL-NGS-104394	5575184	33975827	Milk fat yield QTL (10450)
23	30013004	ARS-BFGL-NGS-104394	8198800	37714480	Milk protein yield QTL (10451)
23	30013004	ARS-BFGL-NGS-104394	9445017	37714480	Milk yield QTL (10449)
23	30013004	ARS-BFGL-NGS-104394	17388015	34297220	Marbling score QTL (11173)
23	30013004	ARS-BFGL-NGS-104394	17388015	34297220	Scrotal circumference QTL (11170)
23	30013004	ARS-BFGL-NGS-104394	18562083	34192275	Milking speed QTL (4644)
23	30013004	ARS-BFGL-NGS-104394	18566674	31325975	Teat placement - front QTL (1635)
23	30013004	ARS-BFGL-NGS-104394	23284592	46634774	Residual feed intake QTL (5303)
23	30013004	ARS-BFGL-NGS-104394	24740698	34297220	Body weight (weaning) QTL (11174)
23	30013004	ARS-BFGL-NGS-104394	24740698	34297220	Fat thickness at the 12th rib QTL (11172)
23	30013004	ARS-BFGL-NGS-104394	27279047	38167053	Stillbirth QTL (11372)
23	30013004	ARS-BFGL-NGS-104394	27679148	35549996	Tick resistance QTL (12223)
23	30013004	ARS-BFGL-NGS-104394	28141561	34297220	Veterinary treatments QTL (1415)
23	30013004	ARS-BFGL-NGS-104394	28269462	38167053	Somatic cell score QTL (2688)
23	30013004	ARS-BFGL-NGS-104394	28269462	38167053	Udder depth QTL (1638)
23	30013004	ARS-BFGL-NGS-104394	29187728	46962726	Abomasum displacement QTL (5126)
23	30013004	ARS-BFGL-NGS-104394	29896104	30027285	Dry matter intake QTL (11474)
23	30176828	Hapmap36280-SCAFFOLD155216_10397	4814335	31050495	Parasite detection rate QTL (10543)
23	30176828	Hapmap36280-SCAFFOLD155216_10397	5176394	44555558	Immunoglobulin G level QTL (66214)
23	30176828	Hapmap36280-SCAFFOLD155216_10397	5247232	31483392	Percentage live sperm after thawing QTL (9918)
23	30176828	Hapmap36280-SCAFFOLD155216_10397	5575184	33975827	Milk fat yield QTL (10450)
23	30176828	Hapmap36280-SCAFFOLD155216_10397	9445017	37714480	Milk yield QTL (10449)
23	30176828	Hapmap36280-SCAFFOLD155216_10397	17388015	34297220	Marbling score QTL (11173)
23	30176828	Hapmap36280-SCAFFOLD155216_10397	17388015	34297220	Scrotal circumference QTL (11170)
23	30176828	Hapmap36280-SCAFFOLD155216_10397	18562083	34192275	Milking speed QTL (4644)
23	30176828	Hapmap36280-SCAFFOLD155216_10397	18566674	31325975	Teat placement - front QTL (1635)
23	30176828	Hapmap36280-SCAFFOLD155216_10397	23284592	46634774	Residual feed intake QTL (5303)
23	30176828	Hapmap36280-SCAFFOLD155216_10397	24740698	34297220	Body weight (weaning) QTL (11174)
23	30176828	Hapmap36280-SCAFFOLD155216_10397	24740698	34297220	Fat thickness at the 12th rib QTL (11172)
23	30176828	Hapmap36280-SCAFFOLD155216_10397	27279047	38167053	Stillbirth QTL (11372)
23	30176828	Hapmap36280-SCAFFOLD155216_10397	27679148	35549996	Tick resistance QTL (12223)
23	30176828	Hapmap36280-SCAFFOLD155216_10397	28141561	34297220	Veterinary treatments QTL (1415)
23	30176828	Hapmap36280-SCAFFOLD155216_10397	28269462	38167053	Somatic cell score QTL (2688)
23	30176828	Hapmap36280-SCAFFOLD155216_10397	28269462	38167053	Udder depth QTL (1638)
23	30176828	Hapmap36280-SCAFFOLD155216_10397	29187728	46962726	Abomasum displacement QTL (5126)
23	30176828	Hapmap36280-SCAFFOLD155216_10397	29974812	36927395	Milk protein yield QTL (3631)
23	31163980	BovineHD2300008966	5176394	44555558	Immunoglobulin G level QTL (66214)
23	31163980	BovineHD2300008966	5247232	31483392	Percentage live sperm after thawing QTL (9918)
23	31163980	BovineHD2300008966	5575184	33975827	Milk fat yield QTL (10450)
23	31163980	BovineHD2300008966	9445017	37714480	Milk yield QTL (10449)
23	31163980	BovineHD2300008966	17388015	34297220	Marbling score QTL (11173)
23	31163980	BovineHD2300008966	17388015	34297220	Scrotal circumference QTL (11170)
23	31163980	BovineHD2300008966	18562083	34192275	Milking speed QTL (4644)
23	31163980	BovineHD2300008966	18566674	31325975	Teat placement - front QTL (1635)
23	31163980	BovineHD2300008966	23284592	46634774	Residual feed intake QTL (5303)
23	31163980	BovineHD2300008966	24740698	34297220	Body weight (weaning) QTL (11174)
23	31163980	BovineHD2300008966	24740698	34297220	Fat thickness at the 12th rib QTL (11172)
23	31163980	BovineHD2300008966	27279047	38167053	Stillbirth QTL (11372)
23	31163980	BovineHD2300008966	27679148	35549996	Tick resistance QTL (12223)
23	31163980	BovineHD2300008966	28141561	34297220	Veterinary treatments QTL (1415)
23	31163980	BovineHD2300008966	28269462	38167053	Somatic cell score QTL (2688)
23	31163980	BovineHD2300008966	28269462	38167053	Udder depth QTL (1638)
23	31163980	BovineHD2300008966	29187728	46962726	Abomasum displacement QTL (5126)
23	31163980	BovineHD2300008966	29974812	36927395	Milk protein yield QTL (3631)

## Sheet: Table S7-EC
Table S7. Genes that contain or are located near important SNPs (EC, 27,235 animals)
Chr	SNP	Position	Gene start	Gene end	Ensembl gene	Symbol gene
22	ss2544139	60394806	59919819	59929774	ENSBTAG00000022575	TPRA1
22	ss2544139	60394806	60120666	60120963	ENSBTAG00000043698	7SK
22	ss2544139	60394806	60447892	60451883	ENSBTAG00000039194	C22H3orf22
22	ss2544139	60394806	60581590	60584174	ENSBTAG00000052462
22	ss2544139	60394806	60733490	60734815	ENSBTAG00000046534
22	ss2544139	60394806	59933510	59988477	ENSBTAG00000054145
22	ss2544139	60394806	60240226	60280068	ENSBTAG00000009159	PLXNA1
22	ss2544139	60394806	60452539	60459537	ENSBTAG00000008778	CHST13
22	ss2544139	60394806	60462678	60490194	ENSBTAG00000008774	UROC1
22	ss2544139	60394806	60496359	60517368	ENSBTAG00000009874	ZXDC
22	ss2544139	60394806	60519605	60539566	ENSBTAG00000005617	SLC41A3
22	ss2544139	60394806	60612131	60624486	ENSBTAG00000008313	KLF15
22	ss2544139	60394806	60650660	60677471	ENSBTAG00000019402	CFAP100
22	ss2544139	60394806	59896021	59912780	ENSBTAG00000014380	MCM2
22	ss2544139	60394806	60288809	60389500	ENSBTAG00000030855	CHCHD6
22	ss2544139	60394806	60417817	60442172	ENSBTAG00000011795	TXNRD3
22	ss2544139	60394806	60550594	60578426	ENSBTAG00000014470	ALDH1L1
22	ss2544181	60422561	59919819	59929774	ENSBTAG00000022575	TPRA1
22	ss2544181	60422561	60120666	60120963	ENSBTAG00000043698	7SK
22	ss2544181	60422561	60447892	60451883	ENSBTAG00000039194	C22H3orf22
22	ss2544181	60422561	60581590	60584174	ENSBTAG00000052462
22	ss2544181	60422561	60733490	60734815	ENSBTAG00000046534
22	ss2544181	60422561	59933510	59988477	ENSBTAG00000054145
22	ss2544181	60422561	60240226	60280068	ENSBTAG00000009159	PLXNA1
22	ss2544181	60422561	60452539	60459537	ENSBTAG00000008778	CHST13
22	ss2544181	60422561	60462678	60490194	ENSBTAG00000008774	UROC1
22	ss2544181	60422561	60496359	60517368	ENSBTAG00000009874	ZXDC
22	ss2544181	60422561	60519605	60539566	ENSBTAG00000005617	SLC41A3
22	ss2544181	60422561	60612131	60624486	ENSBTAG00000008313	KLF15
22	ss2544181	60422561	60650660	60677471	ENSBTAG00000019402	CFAP100
22	ss2544181	60422561	60288809	60389500	ENSBTAG00000030855	CHCHD6
22	ss2544181	60422561	60417817	60442172	ENSBTAG00000011795	TXNRD3
22	ss2544181	60422561	60550594	60578426	ENSBTAG00000014470	ALDH1L1
